# Supplementary material for: Factors associated with post-diagnosis pregnancies in women living with HIV in the south of Brazil
Source: PLoS One. 2017 Feb 21;12(2):e0172514. doi: 10.1371/journal.pone.0172514 (PMC5319676; doi:10.1371/journal.pone.0172514)
Supplement: S1 Dataset — (XLS) [file pone.0172514.s001.xls]

## Sheet: S1_dataset
id	faxetaria	temgestcfilhoantesHIV	idHIV	desfechoA2	gestaposdiagplanejada	temfilho	condom1r	nparc	nunioes	gostaria	droga	usoatual	sexopago	corbranca	catcasamento	nparccateg1	nparcvidacateg2	nparcvida	nparccat3	escolbaixa	tempodiag	violaposdiag1e2	tempovidasex	id1relcateg	rendacas2cat	idade1rel2cat	nunioesMODELO	NPARCmodelo	NPARCmodelo2	NPARCmodelo3	nparceirosMODELO	idadeHIVCATMODELO
97	1	0	23	0	#NULL!	1	1	25	1	1	1	2	1	0	1	3	3	25	3	1	1	2	8	2	1	2	0	0	0	0	0	1
337	1	0	18	1	999	2	1	1000	4	2	1	2	1	0	3	3	3	1000	3	1	3	2	9	1	2	1	1	0	0	0	0	0
56	1	1	24	0	#NULL!	1	1	5	1	1	2	#NULL!	1	0	1	1	2	5	2	2	0	2	8	2	2	2	0	1	1	1	1	1
213	1	0	11	1	1	2	4	20	3	2	1	2	1	1	3	3	3	20	3	1	7	1	7	1	2	1	1	0	0	0	0	0
38	1	0	22	0	#NULL!	1	1	5	1	1	1	2	1	0	1	1	2	5	2	1	0	2	12	1	2	1	0	1	1	1	1	1
495	1	0	18	1	0	1	1	7	2	2	1	2	1	1	2	2	3	7	2	1	2	1	6	1	1	1	1	0	0	0	0	0
584	1	1	22	0	#NULL!	1	0	888	3	2	1	2	1	0	3	3	3	#NULL!	3	1	2	2	16	1	1	1	1	0	0	0	0	1
637	1	0	20	0	#NULL!	1	0	888	2	1	2	#NULL!	1	0	2	3	3	#NULL!	3	2	0	2	2	3	#NULL!	2	1	0	0	0	0	0
780	1	1	22	0	#NULL!	1	1	100	2	2	1	2	1	0	2	3	3	100	3	2	2	1	11	1	1	1	1	0	0	0	0	1
140	1	0	17	0	#NULL!	1	1	888	1	1	2	#NULL!	2	0	1	3	3	#NULL!	3	1	7	2	7	2	2	2	0	0	0	0	0	0
178	1	0	22	0	#NULL!	1	1	5	2	2	2	#NULL!	2	1	2	1	2	5	2	2	2	2	7	2	2	2	1	1	1	1	1	1
179	1	1	22	0	#NULL!	1	1	5	1	1	1	2	2	1	1	1	2	5	2	2	0	2	6	2	2	2	0	1	1	1	1	1
186	1	1	22	0	#NULL!	1	1	10	2	1	1	2	2	0	2	2	3	10	3	2	0	2	9	1	2	1	1	0	0	0	0	1
134	1	0	18	1	0	1	1	5	4	1	1	2	2	1	3	1	2	5	2	1	6	1	9	1	2	1	1	1	1	1	1	0
105	1	0	17	0	#NULL!	1	1	10	1	2	2	#NULL!	2	1	1	2	3	10	3	2	2	1	5	1	1	1	0	0	0	0	0	0
117	1	0	19	0	#NULL!	2	1	1	0	2	2	#NULL!	2	0	#NULL!	1	1	1	1	2	0	2	1	3	1	2	2	2	2	2	2	0
168	1	1	23	0	#NULL!	1	1	8	1	2	2	#NULL!	2	0	1	2	3	8	2	2	0	2	5	3	1	2	0	0	0	0	0	1
143	1	1	22	0	#NULL!	1	0	888	0	1	2	#NULL!	2	0	#NULL!	3	3	#NULL!	3	2	1	1	7	2	#NULL!	2	2	0	0	0	0	1
262	1	0	21	1	0	1	1	6	1	1	2	#NULL!	2	0	1	2	3	6	2	2	3	2	7	2	2	2	0	1	1	1	1	1
206	1	0	23	0	#NULL!	2	1	2	1	2	2	#NULL!	2	0	1	1	1	2	1	2	0	2	4	3	1	2	0	2	2	2	2	1
113	1	1	23	0	#NULL!	1	1	1	0	1	2	#NULL!	2	0	#NULL!	1	1	1	1	1	0	2	9	1	#NULL!	1	2	2	2	2	2	1
13	1	0	21	0	#NULL!	1	0	5	1	1	1	2	2	0	1	1	2	5	2	1	1	2	7	1	1	1	0	1	1	1	1	1
14	1	0	17	0	#NULL!	2	1	7	2	2	1	2	2	0	2	2	3	7	2	1	3	2	5	1	2	1	1	0	0	0	0	0
116	1	1	21	1	1	1	4	4	2	1	2	#NULL!	2	1	2	1	2	4	1	2	2	1	12	1	1	1	1	1	1	1	1	1
121	1	0	18	1	0	1	1	50	1	1	1	2	2	1	1	3	3	50	3	1	3	1	8	1	2	1	0	0	0	0	0	0
125	1	0	19	0	#NULL!	1	0	1	1	1	2	#NULL!	2	0	1	1	1	1	1	1	3	1	9	1	1	1	0	2	2	2	2	0
43	1	1	22	0	#NULL!	1	0	15	2	1	2	#NULL!	2	1	2	3	3	15	3	1	0	1	9	1	1	1	1	0	0	0	0	1
48	1	1	21	0	#NULL!	1	1	10	1	2	2	#NULL!	2	0	1	2	3	10	3	2	0	2	9	1	1	1	0	0	0	0	0	1
57	1	1	23	1	0	1	1	8	1	1	2	#NULL!	2	1	1	2	3	8	2	2	1	2	9	1	2	1	0	0	0	0	0	1
68	1	1	22	1	1	1	1	6	1	1	2	#NULL!	2	0	1	2	3	6	2	2	2	2	9	1	2	1	0	1	1	1	1	1
72	1	0	6	0	#NULL!	2	1	1	1	2	2	#NULL!	2	1	1	1	1	1	1	2	15	2	2	3	2	2	0	2	2	2	2	0
218	1	0	24	0	#NULL!	1	1	5	1	2	1	2	2	1	1	1	2	5	2	2	0	1	8	2	1	2	0	1	1	1	1	1
88	1	0	17	1	1	1	0	1	1	1	1	2	2	0	1	1	1	1	1	1	5	1	8	1	1	1	0	2	2	2	2	0
86	1	0	18	0	#NULL!	2	0	6	1	#NULL!	1	2	2	1	1	2	3	6	2	2	3	1	5	2	2	2	0	1	1	1	1	0
2	1	1	21	0	#NULL!	1	1	20	3	1	1	2	2	1	3	3	3	20	3	2	2	2	10	1	1	1	1	0	0	0	0	1
314	1	0	21	0	#NULL!	2	1	2	1	2	2	#NULL!	2	1	1	1	1	2	1	2	1	2	5	2	#NULL!	2	0	2	2	2	2	1
303	1	0	20	0	#NULL!	1	1	5	0	1	2	#NULL!	2	0	#NULL!	1	2	5	2	1	1	2	5	2	1	2	2	1	1	1	1	0
329	1	0	18	0	#NULL!	2	1	3	0	2	1	2	2	1	#NULL!	1	1	3	1	2	0	2	4	1	2	1	2	1	1	1	1	0
7	1	1	19	0	#NULL!	1	1	1	1	1	2	#NULL!	2	0	1	1	1	1	1	2	0	2	4	1	1	1	0	2	2	2	2	0
421	1	0	15	1	0	1	1	1	0	1	1	2	2	1	#NULL!	1	1	1	1	1	8	1	8	1	1	1	2	2	2	2	2	0
235	1	0	20	0	#NULL!	2	0	10	1	2	1	2	2	0	1	2	3	10	3	2	2	2	8	1	1	1	0	0	0	0	0	0
471	1	0	17	0	#NULL!	1	0	2	1	2	1	2	2	1	1	1	1	2	1	2	6	2	8	1	2	1	0	2	2	2	2	0
501	1	0	20	0	#NULL!	1	1	7	1	2	2	#NULL!	2	1	1	2	3	7	2	2	0	2	4	2	2	2	0	0	0	0	0	0
504	1	1	17	1	999	1	0	3	2	2	2	#NULL!	2	0	2	1	1	3	1	2	5	1	6	2	2	2	1	1	1	1	1	0
505	1	999	888	1	999	1	1	4	1	2	2	#NULL!	2	0	1	1	2	4	1	1	#NULL!	2	3	2	2	2	0	1	1	1	1	4
542	1	0	15	1	1	1	1	5	3	1	2	#NULL!	2	1	3	1	2	5	2	2	9	1	11	1	1	1	1	1	1	1	1	0
583	1	1	20	1	1	1	1	2	1	#NULL!	2	#NULL!	2	1	1	1	1	2	1	2	2	2	6	2	2	2	0	2	2	2	2	0
582	1	1	17	0	#NULL!	1	0	5	0	1	2	#NULL!	2	0	#NULL!	1	2	5	2	2	1	2	5	1	2	1	2	1	1	1	1	0
603	1	0	21	0	#NULL!	2	1	3	1	2	2	#NULL!	2	1	1	1	1	3	1	2	0	1	4	2	2	2	0	1	1	1	1	1
520	1	0	18	1	0	1	1	5	0	2	2	#NULL!	2	0	#NULL!	1	2	5	2	1	6	1	9	1	2	1	2	1	1	1	1	0
608	1	0	16	0	#NULL!	1	1	4	1	2	2	#NULL!	2	0	1	1	2	4	1	1	2	2	3	1	1	1	0	1	1	1	1	0
621	1	0	16	0	#NULL!	2	1	1	1	2	2	#NULL!	2	1	1	1	1	1	1	2	7	2	7	2	2	2	0	2	2	2	2	0
677	1	0	20	0	#NULL!	2	1	4	1	2	2	#NULL!	2	0	1	1	2	4	1	2	2	2	10	1	1	1	0	1	1	1	1	0
707	1	1	20	0	#NULL!	1	0	1	0	1	2	#NULL!	2	0	#NULL!	1	1	1	1	2	1	2	7	1	2	1	2	2	2	2	2	0
675	1	1	23	0	#NULL!	1	1	888	2	2	2	#NULL!	2	0	2	3	3	#NULL!	3	1	0	2	9	1	1	1	1	0	0	0	0	1
776	1	0	19	0	#NULL!	2	0	7	1	2	1	2	2	0	1	2	3	7	2	1	2	2	7	1	2	1	0	0	0	0	0	0
790	1	1	20	0	#NULL!	1	1	7	2	2	1	2	2	1	2	2	3	7	2	2	3	1	6	2	1	2	1	0	0	0	0	0
758	1	1	20	0	#NULL!	1	1	888	2	2	1	1	2	1	2	3	3	#NULL!	3	2	0	2	5	1	2	1	1	0	0	0	0	0
102	2	1	29	0	#NULL!	1	0	3	3	1	#NULL!	#NULL!	#NULL!	0	3	1	1	3	1	2	0	2	12	2	2	2	1	1	1	1	1	2
351	2	0	21	0	#NULL!	1	0	20	2	2	1	2	1	1	2	3	3	20	3	2	8	2	14	1	1	1	1	0	0	0	0	1
161	2	0	19	1	0	1	0	10	2	#NULL!	1	2	1	1	2	2	3	10	3	2	10	1	14	1	2	1	1	0	0	0	0	0
109	2	0	15	1	1	1	0	888	1	#NULL!	1	2	1	0	1	3	3	#NULL!	3	2	10	1	10	1	2	1	0	0	0	0	0	0
374	2	0	24	0	#NULL!	2	0	8	1	2	1	1	1	1	1	2	3	8	2	1	2	1	13	1	2	1	0	0	0	0	0	1
138	2	0	17	0	#NULL!	1	0	8	1	2	1	1	1	1	1	2	3	8	2	2	9	2	11	1	2	1	0	0	0	0	0	0
342	2	1	23	0	#NULL!	1	0	20	2	2	2	#NULL!	1	1	2	3	3	20	3	2	4	1	13	1	1	1	1	0	0	0	0	1
77	2	0	20	1	0	1	1	888	1	#NULL!	1	2	1	1	1	3	3	#NULL!	3	2	9	1	15	1	1	1	0	0	0	0	0	0
15	2	0	20	0	#NULL!	1	1	5	1	2	2	#NULL!	1	1	1	1	2	5	2	2	6	2	9	2	2	2	0	1	1	1	1	0
47	2	0	25	0	#NULL!	1	0	500	2	1	1	2	1	1	2	3	3	500	3	1	0	2	12	1	1	1	1	0	0	0	0	1
432	2	0	16	1	1	1	0	888	2	2	1	2	1	1	2	3	3	#NULL!	3	2	10	1	11	1	2	1	1	0	0	0	0	0
575	2	1	17	0	#NULL!	1	0	20	2	2	2	#NULL!	1	0	2	3	3	20	3	2	10	2	15	1	1	1	1	0	0	0	0	0
535	2	1	20	0	#NULL!	1	0	888	1	2	1	1	1	0	1	3	3	#NULL!	3	1	7	1	14	1	1	1	0	0	0	0	0	0
661	2	0	22	1	0	1	0	4	2	1	1	2	1	0	2	1	2	4	1	2	6	1	11	2	1	2	1	1	1	1	1	1
657	2	1	20	1	0	1	0	28	2	1	1	1	1	0	2	3	3	28	3	2	9	1	15	1	1	1	1	0	0	0	0	0
615	2	0	21	1	0	1	0	999	1	1	2	#NULL!	1	0	1	3	3	#NULL!	3	2	6	2	12	1	1	1	0	0	0	0	0	1
736	2	0	19	0	#NULL!	1	0	6	1	1	1	2	1	1	1	2	3	6	2	2	8	2	10	2	1	2	0	1	1	1	1	0
142	2	0	19	1	0	1	1	3	1	#NULL!	1	2	2	1	1	1	1	3	1	1	6	1	11	1	1	1	0	1	1	1	1	0
171	2	0	19	1	1	1	0	4	1	1	2	#NULL!	2	1	1	1	2	4	1	2	8	1	9	3	2	2	0	1	1	1	1	0
149	2	0	25	0	#NULL!	1	0	2	1	2	2	#NULL!	2	0	1	1	1	2	1	2	1	2	7	3	2	2	0	2	2	2	2	1
197	2	1	23	0	#NULL!	1	1	50	2	#NULL!	1	1	2	1	2	3	3	50	3	1	5	1	15	1	1	1	1	0	0	0	0	1
114	2	0	19	1	1	1	0	888	2	1	2	#NULL!	2	0	2	3	3	#NULL!	3	1	10	2	14	1	1	1	1	0	0	0	0	0
126	2	1	27	1	0	1	0	4	4	1	1	2	2	0	3	1	2	4	1	1	1	1	19	1	1	1	1	1	1	1	1	2
156	2	1	21	0	#NULL!	1	1	4	2	#NULL!	2	#NULL!	2	1	2	1	2	4	1	2	6	2	14	1	2	1	1	1	1	1	1	1
147	2	0	17	0	#NULL!	1	1	30	3	2	1	2	2	0	3	3	3	30	3	1	10	1	11	2	1	2	1	0	0	0	0	0
232	2	1	23	1	0	1	0	3	2	2	2	#NULL!	2	1	2	1	1	3	1	2	4	2	11	2	2	2	1	1	1	1	1	1
251	2	0	24	1	1	1	0	10	3	2	2	#NULL!	2	1	3	2	3	10	3	2	5	2	15	1	2	1	1	0	0	0	0	1
258	2	1	26	0	#NULL!	1	1	10	1	1	1	2	2	0	1	2	3	10	3	2	2	1	11	2	2	2	0	0	0	0	0	2
153	2	0	15	1	1	1	0	3	2	#NULL!	1	2	2	1	2	1	1	3	1	2	14	2	16	1	2	1	1	1	1	1	1	0
173	2	0	25	0	#NULL!	2	1	10	1	1	2	#NULL!	2	0	1	2	3	10	3	2	0	2	11	1	2	1	0	0	0	0	0	1
347	2	0	23	1	0	1	0	1	1	1	1	2	2	0	1	1	1	1	1	2	2	2	4	3	1	2	0	2	2	2	2	1
22	2	1	22	0	#NULL!	1	0	3	2	2	2	#NULL!	2	0	2	1	1	3	1	1	7	1	16	1	1	1	1	1	1	1	1	1
32	2	1	21	1	0	1	0	3	1	2	2	#NULL!	2	1	1	1	1	3	1	2	8	2	12	2	1	2	0	1	1	1	1	1
51	2	0	22	0	#NULL!	2	0	2	0	1	2	#NULL!	2	0	#NULL!	1	1	2	1	1	4	2	8	3	1	2	2	2	2	2	2	1
16	2	0	14	1	1	1	0	30	1	2	1	2	2	1	1	3	3	30	3	1	13	2	15	1	2	1	0	0	0	0	0	0
63	2	0	18	1	1	1	0	8	2	3	1	2	2	0	2	2	3	8	2	1	11	2	14	1	2	1	1	0	0	0	0	0
119	2	1	22	0	#NULL!	1	0	5	2	#NULL!	2	#NULL!	2	1	2	1	2	5	2	2	6	2	10	3	1	2	1	1	1	1	1	1
146	2	1	25	0	#NULL!	1	1	6	2	1	2	#NULL!	2	0	2	2	3	6	2	2	0	1	12	1	1	1	1	1	1	1	1	1
26	2	0	24	0	#NULL!	2	1	2	1	2	2	#NULL!	2	1	1	1	1	2	1	2	5	2	14	1	2	1	0	2	2	2	2	1
44	2	1	25	0	#NULL!	1	0	12	1	1	2	#NULL!	2	0	1	3	3	12	3	1	0	1	11	1	1	1	0	0	0	0	0	1
211	2	0	19	1	0	1	0	4	1	#NULL!	2	#NULL!	2	0	1	1	2	4	1	1	10	1	13	2	1	2	0	1	1	1	1	0
225	2	1	20	0	#NULL!	1	0	3	1	2	2	#NULL!	2	1	1	1	1	3	1	1	8	1	12	2	#NULL!	2	0	1	1	1	1	0
226	2	1	23	0	#NULL!	1	0	2	2	1	2	#NULL!	2	0	2	1	1	2	1	1	2	2	10	1	1	1	1	2	2	2	2	1
40	2	1	16	1	0	1	1	3	2	2	1	2	2	0	2	1	1	3	1	1	11	2	14	1	1	1	1	1	1	1	1	0
67	2	0	26	0	#NULL!	2	1	4	1	2	2	#NULL!	2	1	1	1	2	4	1	2	1	2	11	2	2	2	0	1	1	1	1	2
78	2	1	22	1	0	1	0	4	2	#NULL!	2	#NULL!	2	0	2	1	2	4	1	1	7	2	14	1	1	1	1	1	1	1	1	1
73	2	0	17	1	0	1	1	5	1	1	2	#NULL!	2	1	1	1	2	5	2	2	8	2	10	1	2	1	0	1	1	1	1	0
80	2	1	23	0	#NULL!	1	0	3	3	2	2	#NULL!	2	1	3	1	1	3	1	2	5	2	12	2	2	2	1	1	1	1	1	1
274	2	1	23	0	#NULL!	1	1	3	2	2	2	#NULL!	2	0	2	1	1	3	1	2	6	2	15	1	2	1	1	1	1	1	1	1
289	2	1	19	1	0	1	4	4	1	1	2	#NULL!	2	1	1	1	2	4	1	2	10	2	13	2	1	2	0	1	1	1	1	0
317	2	0	15	1	1	1	0	30	7	#NULL!	1	2	2	0	3	3	3	30	3	1	12	2	15	1	1	1	1	0	0	0	0	0
343	2	0	18	1	0	1	0	4	1	1	2	#NULL!	2	1	1	1	2	4	1	2	8	2	11	1	1	1	0	1	1	1	1	0
237	2	0	19	1	1	1	1	6	1	2	2	#NULL!	2	1	1	2	3	6	2	2	7	2	9	2	2	2	0	1	1	1	1	0
294	2	0	19	0	#NULL!	1	0	3	2	1	2	#NULL!	2	1	2	1	1	3	1	2	7	2	10	2	2	2	1	1	1	1	1	0
322	2	1	24	1	0	1	1	5	3	1	2	#NULL!	2	1	3	1	2	5	2	1	2	1	12	1	1	1	1	1	1	1	1	1
305	2	0	23	0	#NULL!	1	1	40	2	1	1	1	2	0	2	3	3	40	3	2	4	1	12	1	2	1	1	0	0	0	0	1
407	2	1	22	0	#NULL!	1	1	7	0	1	2	#NULL!	2	1	#NULL!	2	3	7	2	2	7	2	15	1	2	1	2	0	0	0	0	1
300	2	0	21	0	#NULL!	1	1	5	2	2	2	#NULL!	2	0	2	1	2	5	2	2	6	2	13	1	1	1	1	1	1	1	1	1
101	2	1	27	0	#NULL!	1	0	8	2	#NULL!	2	#NULL!	2	0	2	2	3	8	2	2	1	2	14	1	2	1	1	0	0	0	0	2
455	2	1	25	0	#NULL!	1	0	888	4	#NULL!	1	2	2	0	3	3	3	#NULL!	3	1	2	2	15	1	1	1	1	0	0	0	0	1
98	2	0	21	1	0	1	1	6	0	1	2	#NULL!	2	1	#NULL!	2	3	6	2	2	6	1	9	3	1	2	2	1	1	1	1	1
366	2	1	29	0	#NULL!	1	0	3	1	1	2	#NULL!	2	1	1	1	1	3	1	1	0	2	11	3	2	2	0	1	1	1	1	2
396	2	0	21	0	#NULL!	2	1	8	0	1	2	#NULL!	2	0	#NULL!	2	3	8	2	2	8	2	13	2	1	2	2	0	0	0	0	1
427	2	0	22	1	0	1	1	10	0	2	2	#NULL!	2	0	#NULL!	2	3	10	3	2	7	2	14	1	1	1	2	0	0	0	0	1
561	2	0	17	1	0	1	0	20	2	2	2	#NULL!	2	1	2	3	3	20	3	2	10	1	11	2	2	2	1	0	0	0	0	0
531	2	1	27	0	#NULL!	1	0	10	1	1	2	#NULL!	2	1	1	2	3	10	3	2	2	2	15	1	2	1	0	0	0	0	0	2
539	2	0	16	0	#NULL!	2	0	3	1	3	1	2	2	1	1	1	1	3	1	2	11	2	12	1	2	1	0	1	1	1	1	0
574	2	0	28	0	#NULL!	1	1	888	1	2	2	#NULL!	2	1	1	3	3	#NULL!	3	2	0	2	10	3	1	2	0	0	0	0	0	2
590	2	1	29	0	#NULL!	1	1	12	1	1	2	#NULL!	2	0	1	3	3	12	3	2	0	2	12	2	1	2	0	0	0	0	0	2
609	2	0	19	1	0	1	0	5	1	1	2	#NULL!	2	1	1	1	2	5	2	1	10	2	17	1	1	1	0	1	1	1	1	0
599	2	0	28	0	#NULL!	1	1	4	2	1	2	#NULL!	2	1	2	1	2	4	1	2	1	2	12	2	1	2	1	1	1	1	1	2
624	2	0	18	1	1	1	0	8	3	2	1	2	2	0	3	2	3	8	2	1	10	1	10	3	2	2	1	0	0	0	0	0
676	2	0	26	0	#NULL!	2	0	10	1	2	1	2	2	1	1	2	3	10	3	2	2	2	12	2	1	2	0	0	0	0	0	2
670	2	1	26	1	0	1	1	10	2	2	1	1	2	1	2	2	3	10	3	1	3	2	15	1	2	1	1	0	0	0	0	2
746	2	1	26	0	#NULL!	1	0	4	5	2	1	2	2	1	3	1	2	4	1	2	3	1	13	2	1	2	1	1	1	1	1	2
690	2	0	16	1	0	1	0	10	2	2	1	2	2	1	2	2	3	10	3	2	10	1	11	1	1	1	1	0	0	0	0	0
718	2	0	14	1	0	1	1	888	1	2	2	#NULL!	2	1	1	3	3	#NULL!	3	1	14	2	14	1	#NULL!	1	0	0	0	0	0	0
613	2	0	29	0	#NULL!	2	1	10	1	2	2	#NULL!	2	0	1	2	3	10	3	2	0	2	4	3	1	2	0	0	0	0	0	2
773	2	0	23	0	#NULL!	1	1	3	1	2	2	#NULL!	2	1	1	1	1	3	1	2	2	1	10	1	1	1	0	1	1	1	1	1
789	2	0	24	0	#NULL!	1	1	4	1	1	2	#NULL!	2	1	1	1	2	4	1	2	4	1	9	3	2	2	0	1	1	1	1	1
799	2	1	24	0	#NULL!	1	0	6	2	3	2	#NULL!	2	0	2	2	3	6	2	2	3	2	11	2	1	2	1	1	1	1	1	1
130	3	1	32	0	#NULL!	1	3	15	3	#NULL!	1	2	1	0	3	3	3	15	3	2	1	1	20	1	1	1	1	0	0	0	0	3
252	3	1	27	0	#NULL!	1	0	20	2	2	1	2	1	1	2	3	3	20	3	2	3	2	12	3	2	2	1	0	0	0	0	2
346	3	1	34	0	#NULL!	1	0	10	4	1	1	2	1	0	3	2	3	10	3	2	0	2	13	3	1	2	1	0	0	0	0	3
29	3	1	25	1	1	1	0	500	2	1	1	2	1	1	2	3	3	500	3	1	7	2	19	1	1	1	1	0	0	0	0	1
96	3	1	32	0	#NULL!	1	0	10	4	#NULL!	1	2	1	0	3	2	3	10	3	1	1	2	18	1	2	1	1	0	0	0	0	3
58	3	0	25	1	0	1	1	80	3	1	1	1	1	0	3	3	3	80	3	1	9	1	18	2	1	2	1	0	0	0	0	1
306	3	0	19	0	#NULL!	1	1	5	2	2	2	#NULL!	1	1	2	1	2	5	2	2	12	2	14	2	1	2	1	1	1	1	1	0
135	3	1	32	0	#NULL!	1	0	40	2	1	2	#NULL!	1	1	2	3	3	40	3	1	0	2	19	1	1	1	1	0	0	0	0	3
10	3	1	26	1	1	1	0	4	2	#NULL!	1	2	1	1	2	1	2	4	1	1	4	1	16	1	1	1	1	1	1	1	1	2
462	3	1	30	1	0	1	0	20	3	1	1	2	1	0	3	3	3	20	3	1	3	1	18	1	1	1	1	0	0	0	0	2
524	3	0	18	1	0	1	0	10	1	2	1	2	1	0	1	2	3	10	3	1	13	2	16	1	1	1	0	0	0	0	0	0
586	3	1	20	1	0	1	0	32	3	2	1	1	1	1	3	3	3	32	3	2	10	1	14	2	1	2	1	0	0	0	0	0
528	3	0	19	0	#NULL!	1	0	888	6	2	1	2	1	0	3	3	3	#NULL!	3	1	11	2	#NULL!	3	1	#NULL!	1	0	0	0	0	0
600	3	1	22	1	0	1	0	20	0	#NULL!	1	2	1	1	#NULL!	3	3	20	3	1	8	2	17	1	1	1	2	0	0	0	0	1
601	3	1	22	1	0	1	0	4	3	1	1	2	1	1	3	1	2	4	1	1	11	1	19	1	1	1	1	1	1	1	1	1
635	3	1	22	0	#NULL!	1	0	10	3	1	1	2	1	0	3	2	3	10	3	1	9	2	17	1	1	1	1	0	0	0	0	1
672	3	1	19	0	#NULL!	1	0	888	2	2	1	2	1	1	2	3	3	#NULL!	3	1	11	1	18	1	2	1	1	0	0	0	0	0
686	3	1	18	1	0	1	4	888	2	#NULL!	1	2	1	0	2	3	3	#NULL!	3	2	15	1	22	1	1	1	1	0	0	0	0	0
747	3	1	19	1	0	1	0	10	3	2	1	2	1	1	3	2	3	10	3	1	14	1	17	2	1	2	1	0	0	0	0	0
778	3	1	27	0	#NULL!	1	0	4	2	#NULL!	1	2	1	0	2	1	2	4	1	1	4	1	15	2	#NULL!	2	1	1	1	1	1	2
359	3	1	28	0	#NULL!	1	0	888	3	1	2	#NULL!	2	1	3	3	3	#NULL!	3	2	5	2	15	3	2	2	1	0	0	0	0	2
367	3	0	21	1	1	1	0	3	3	2	2	#NULL!	2	1	3	1	1	3	1	1	11	1	17	1	1	1	1	1	1	1	1	1
369	3	1	22	0	#NULL!	1	1	15	0	1	2	#NULL!	2	0	#NULL!	3	3	15	3	2	10	2	18	1	1	1	2	0	0	0	0	1
160	3	1	32	0	#NULL!	1	0	1	1	#NULL!	2	#NULL!	2	0	1	1	1	1	1	1	2	1	20	1	1	1	0	2	2	2	2	3
174	3	1	32	0	#NULL!	1	0	4	2	2	2	#NULL!	2	1	2	1	2	4	1	2	2	2	18	2	2	2	1	1	1	1	1	3
180	3	1	30	0	#NULL!	1	1	5	1	1	2	#NULL!	2	0	1	1	2	5	2	2	0	2	10	3	1	2	0	1	1	1	1	2
177	3	0	14	1	1	1	0	1	1	2	1	2	2	0	1	1	1	1	1	1	16	1	16	1	1	1	0	2	2	2	2	0
185	3	0	23	0	#NULL!	1	0	1	1	1	2	#NULL!	2	0	1	1	1	1	1	2	7	1	7	3	1	2	0	2	2	2	2	1
188	3	0	22	1	1	1	0	20	2	#NULL!	2	#NULL!	2	1	2	3	3	20	3	2	9	2	13	3	2	2	1	0	0	0	0	1
198	3	1	26	0	#NULL!	1	1	3	2	2	2	#NULL!	2	0	2	1	1	3	1	2	5	2	17	1	2	1	1	1	1	1	1	2
139	3	1	29	0	#NULL!	1	0	15	3	#NULL!	2	#NULL!	2	1	3	3	3	15	3	1	3	1	18	1	2	1	1	0	0	0	0	2
144	3	1	31	1	1	1	0	3	2	1	2	#NULL!	2	0	2	1	1	3	1	2	3	1	19	1	1	1	1	1	1	1	1	3
151	3	1	28	1	0	1	0	5	1	1	2	#NULL!	2	0	1	1	2	5	2	2	5	2	15	3	2	2	0	1	1	1	1	2
190	3	1	31	1	0	1	1	4	1	1	2	#NULL!	2	0	1	1	2	4	1	1	2	2	18	1	1	1	0	1	1	1	1	3
169	3	0	16	1	0	1	0	7	2	1	1	1	2	1	2	2	3	7	2	2	16	1	18	1	2	1	1	0	0	0	0	0
166	3	1	20	1	0	1	0	2	1	#NULL!	2	#NULL!	2	1	1	1	1	2	1	2	11	1	16	1	1	1	0	2	2	2	2	0
191	3	1	21	1	1	1	0	5	2	#NULL!	1	2	2	0	2	1	2	5	2	2	11	2	18	1	2	1	1	1	1	1	1	1
76	3	1	30	0	#NULL!	1	0	3	2	2	2	#NULL!	2	0	2	1	1	3	1	1	4	2	18	2	1	2	1	1	1	1	1	2
372	3	1	28	0	#NULL!	1	1	2	2	1	2	#NULL!	2	1	2	1	1	2	1	1	2	2	16	1	2	1	1	2	2	2	2	2
231	3	1	20	1	0	1	0	5	3	2	1	2	2	1	3	1	2	5	2	2	12	2	17	1	2	1	1	1	1	1	1	0
245	3	1	26	0	#NULL!	1	0	3	1	2	2	#NULL!	2	0	1	1	1	3	1	1	5	1	15	2	1	2	0	1	1	1	1	2
256	3	1	23	1	1	1	0	5	2	1	2	#NULL!	2	0	2	1	2	5	2	2	10	1	15	3	1	2	1	1	1	1	1	1
263	3	1	18	1	0	1	0	3	2	1	2	#NULL!	2	0	2	1	1	3	1	2	15	1	17	2	1	2	1	1	1	1	1	0
264	3	1	25	1	0	1	0	10	2	1	2	#NULL!	2	1	2	2	3	10	3	2	7	2	17	1	1	1	1	0	0	0	0	1
254	3	1	27	0	#NULL!	1	0	6	2	1	2	#NULL!	2	1	2	2	3	6	2	2	3	2	18	1	2	1	1	1	1	1	1	2
137	3	1	27	1	0	1	0	2	0	1	2	#NULL!	2	1	#NULL!	1	1	2	1	1	4	2	18	1	1	1	2	2	2	2	2	2
112	3	1	23	1	0	1	0	4	1	#NULL!	1	2	2	1	1	1	2	4	1	1	9	1	16	2	1	2	0	1	1	1	1	1
106	3	1	31	0	#NULL!	1	0	20	3	1	1	2	2	1	3	3	3	20	3	1	0	2	18	1	2	1	1	0	0	0	0	3
199	3	0	28	0	#NULL!	1	1	3	2	1	2	#NULL!	2	1	2	1	1	3	1	2	3	2	13	3	2	2	1	1	1	1	1	2
338	3	1	25	1	1	1	0	4	4	#NULL!	2	#NULL!	2	1	3	1	2	4	1	1	9	1	18	2	1	2	1	1	1	1	1	1
344	3	1	23	1	0	1	1	888	2	1	2	#NULL!	2	1	2	3	3	#NULL!	3	1	8	1	15	2	1	2	1	0	0	0	0	1
349	3	0	19	0	#NULL!	1	1	888	2	3	2	#NULL!	2	0	2	3	3	#NULL!	3	2	12	2	18	1	2	1	1	0	0	0	0	0
128	3	0	31	0	#NULL!	1	0	20	1	2	1	2	2	1	1	3	3	20	3	2	1	2	19	1	1	1	0	0	0	0	0	3
194	3	0	26	0	#NULL!	1	1	3	1	2	2	#NULL!	2	1	1	1	1	3	1	2	5	2	14	2	2	2	0	1	1	1	1	2
24	3	0	24	0	#NULL!	1	1	888	1	2	1	2	2	0	1	3	3	#NULL!	3	2	7	2	17	1	2	1	0	0	0	0	0	1
53	3	1	24	1	0	1	0	2	2	2	2	#NULL!	2	0	2	1	1	2	1	2	8	1	14	3	1	2	1	2	2	2	2	1
120	3	1	24	0	#NULL!	1	0	5	1	#NULL!	1	2	2	0	1	1	2	5	2	1	8	2	16	2	1	2	0	1	1	1	1	1
54	3	1	32	1	0	1	0	2	1	1	2	#NULL!	2	0	1	1	1	2	1	1	1	2	15	3	1	2	0	2	2	2	2	3
83	3	0	26	0	#NULL!	1	0	30	2	#NULL!	2	#NULL!	2	1	2	3	3	30	3	1	8	1	19	1	2	1	1	0	0	0	0	2
152	3	1	28	0	#NULL!	1	0	5	5	#NULL!	1	2	2	0	3	1	2	5	2	2	5	1	20	1	1	1	1	1	1	1	1	2
70	3	1	29	0	#NULL!	1	0	2	1	1	2	#NULL!	2	1	1	1	1	2	1	1	1	2	16	1	1	1	0	2	2	2	2	2
79	3	1	21	1	1	1	0	7	1	#NULL!	1	2	2	0	1	2	3	7	2	2	12	2	19	1	2	1	0	0	0	0	0	1
85	3	1	31	0	#NULL!	1	1	3	1	2	2	#NULL!	2	1	1	1	1	3	1	1	1	2	10	3	1	2	0	1	1	1	1	3
92	3	1	27	0	#NULL!	1	0	3	2	2	2	#NULL!	2	1	2	1	1	3	1	2	4	1	13	3	2	2	1	1	1	1	1	2
276	3	1	24	0	#NULL!	1	3	888	2	2	2	#NULL!	2	1	2	3	3	#NULL!	3	1	10	1	20	1	2	1	1	0	0	0	0	1
285	3	0	21	0	#NULL!	2	0	3	1	2	2	#NULL!	2	1	1	1	1	3	1	2	9	2	9	3	2	2	0	1	1	1	1	1
290	3	0	29	0	#NULL!	2	0	12	3	2	2	#NULL!	2	1	3	3	3	12	3	2	5	2	18	2	2	2	1	0	0	0	0	2
301	3	1	29	0	#NULL!	1	0	4	1	1	2	#NULL!	2	0	1	1	2	4	1	1	4	2	16	2	1	2	0	1	1	1	1	2
308	3	1	25	0	#NULL!	1	0	10	1	2	2	#NULL!	2	0	1	2	3	10	3	2	5	1	12	3	1	2	0	0	0	0	0	1
316	3	0	29	0	#NULL!	2	1	4	0	1	2	#NULL!	2	0	#NULL!	1	2	4	1	2	2	2	6	3	#NULL!	2	2	1	1	1	1	2
240	3	1	28	1	0	1	1	7	2	1	2	#NULL!	2	0	2	2	3	7	2	2	5	2	17	2	2	2	1	0	0	0	0	2
380	3	1	28	0	#NULL!	1	1	5	1	2	2	#NULL!	2	1	1	1	2	5	2	2	2	1	15	1	2	1	0	1	1	1	1	2
404	3	0	20	0	#NULL!	2	1	10	2	2	1	2	2	1	2	2	3	10	3	2	11	2	16	1	2	1	1	0	0	0	0	0
209	3	1	25	0	#NULL!	1	0	15	2	2	1	2	2	1	2	3	3	15	3	1	8	1	20	1	1	1	1	0	0	0	0	1
239	3	1	24	1	0	1	0	3	2	1	2	#NULL!	2	0	2	1	1	3	1	2	10	2	15	3	2	2	1	1	1	1	1	1
259	3	1	19	1	0	1	0	5	2	2	1	2	2	1	2	1	2	5	2	2	12	1	14	2	1	2	1	1	1	1	1	0
278	3	1	26	1	0	1	0	4	1	#NULL!	2	#NULL!	2	1	1	1	2	4	1	2	4	2	18	1	1	1	0	1	1	1	1	2
266	3	1	27	1	1	1	0	5	3	#NULL!	1	1	2	0	3	1	2	5	2	2	5	1	18	1	2	1	1	1	1	1	1	2
323	3	0	23	0	#NULL!	2	1	2	2	2	2	#NULL!	2	1	2	1	1	2	1	2	9	2	15	2	1	2	1	2	2	2	2	1
298	3	1	24	1	0	1	0	3	2	1	2	#NULL!	2	1	2	1	1	3	1	2	6	1	13	2	2	2	1	1	1	1	1	1
296	3	1	31	0	#NULL!	1	1	10	3	#NULL!	1	2	2	1	3	2	3	10	3	2	2	1	18	1	1	1	1	0	0	0	0	3
282	3	1	25	1	0	1	0	5	2	2	1	2	2	0	2	1	2	5	2	1	8	2	18	1	1	1	1	1	1	1	1	1
403	3	1	32	0	#NULL!	1	0	5	2	#NULL!	1	2	2	0	2	1	2	5	2	1	2	2	20	1	1	1	1	1	1	1	1	3
321	3	1	31	0	#NULL!	1	1	10	3	#NULL!	1	2	2	1	3	2	3	10	3	2	2	1	18	1	1	1	1	0	0	0	0	3
333	3	1	30	0	#NULL!	1	0	10	2	2	2	#NULL!	2	1	2	2	3	10	3	2	4	1	19	1	1	1	1	0	0	0	0	2
108	3	0	22	1	0	1	1	6	1	#NULL!	2	#NULL!	2	0	1	2	3	6	2	2	11	2	15	3	2	2	0	1	1	1	1	1
107	3	1	29	0	#NULL!	1	0	3	3	1	2	#NULL!	2	1	3	1	1	3	1	1	4	2	18	1	1	1	1	1	1	1	1	2
5	3	1	31	0	#NULL!	1	0	5	3	1	2	#NULL!	2	1	3	1	2	5	2	2	2	2	12	3	2	2	1	1	1	1	1	3
269	3	1	25	0	#NULL!	1	0	25	2	2	2	#NULL!	2	1	2	3	3	25	3	1	8	1	19	1	1	1	1	0	0	0	0	1
339	3	1	24	0	#NULL!	1	0	888	2	2	1	2	2	1	2	3	3	#NULL!	3	2	7	2	15	2	1	2	1	0	0	0	0	1
330	3	1	32	0	#NULL!	1	0	13	1	2	1	2	2	1	1	3	3	13	3	2	0	2	15	2	2	2	0	0	0	0	0	3
327	3	1	28	0	#NULL!	1	0	4	4	1	1	2	2	1	3	1	2	4	1	1	6	2	21	1	#NULL!	1	1	1	1	1	1	2
429	3	1	20	1	0	1	1	4	2	2	1	2	2	1	2	1	2	4	1	2	12	2	15	2	2	2	1	1	1	1	1	0
95	3	0	20	1	1	1	0	4	1	2	1	2	2	1	1	1	2	4	1	2	10	1	15	1	2	1	0	1	1	1	1	0
456	3	0	22	1	0	1	1	4	1	1	2	#NULL!	2	0	1	1	2	4	1	2	12	1	13	3	2	2	0	1	1	1	1	1
393	3	1	25	0	#NULL!	1	1	15	1	2	2	#NULL!	2	1	1	3	3	15	3	1	5	2	13	2	1	2	0	0	0	0	0	1
400	3	0	21	1	1	1	0	10	1	2	2	#NULL!	2	0	1	2	3	10	3	2	10	2	14	2	2	2	0	0	0	0	0	1
385	3	0	20	0	#NULL!	2	1	20	2	2	1	2	2	1	2	3	3	20	3	2	13	2	18	1	2	1	1	0	0	0	0	0
384	3	0	19	0	#NULL!	2	0	3	1	2	2	#NULL!	2	0	1	1	1	3	1	2	15	2	15	3	2	2	0	1	1	1	1	0
470	3	0	24	0	#NULL!	1	1	6	0	1	2	#NULL!	2	1	#NULL!	2	3	6	2	2	10	2	19	1	2	1	2	1	1	1	1	1
463	3	1	26	1	0	1	1	3	2	2	2	#NULL!	2	0	2	1	1	3	1	2	7	1	17	2	2	2	1	1	1	1	1	2
476	3	0	28	0	#NULL!	2	1	100	4	2	1	1	2	1	3	3	3	100	3	2	4	2	19	1	#NULL!	1	1	0	0	0	0	2
484	3	1	29	0	#NULL!	1	0	8	2	#NULL!	2	#NULL!	2	1	2	2	3	8	2	2	5	1	22	1	1	1	1	0	0	0	0	2
497	3	1	22	1	0	1	0	8	2	#NULL!	1	2	2	0	2	2	3	8	2	2	12	1	22	1	2	1	1	0	0	0	0	1
500	3	0	22	1	1	1	0	4	3	1	1	2	2	1	3	1	2	4	1	2	9	1	16	1	2	1	1	1	1	1	1	1
518	3	1	33	0	#NULL!	1	0	5	1	1	2	#NULL!	2	1	1	1	2	5	2	1	1	2	20	1	1	1	0	1	1	1	1	3
492	3	0	28	0	#NULL!	2	3	4	1	2	1	2	2	1	1	1	2	4	1	2	3	2	18	1	1	1	0	1	1	1	1	2
402	3	1	25	0	#NULL!	1	0	3	1	1	2	#NULL!	2	0	1	1	1	3	1	1	7	2	16	2	1	2	0	1	1	1	1	1
401	3	0	24	1	1	1	0	90	1	2	1	2	2	0	1	3	3	90	3	2	10	1	20	1	2	1	0	0	0	0	0	1
387	3	1	22	1	0	1	1	3	2	1	2	#NULL!	2	0	2	1	1	3	1	1	9	1	14	2	1	2	1	1	1	1	1	1
378	3	0	27	0	#NULL!	1	1	7	2	2	2	#NULL!	2	0	2	2	3	7	2	2	6	2	12	3	1	2	1	0	0	0	0	2
440	3	0	29	0	#NULL!	2	1	20	2	2	2	#NULL!	2	1	2	3	3	20	3	2	2	2	16	1	1	1	1	0	0	0	0	2
437	3	1	20	0	#NULL!	1	0	4	1	2	2	#NULL!	2	1	1	1	2	4	1	2	11	2	17	1	1	1	0	1	1	1	1	0
439	3	1	29	0	#NULL!	1	1	2	1	2	2	#NULL!	2	0	1	1	1	2	1	2	5	1	18	2	2	2	0	2	2	2	2	2
568	3	0	22	1	0	1	0	3	2	2	2	#NULL!	2	1	2	1	1	3	1	1	8	1	14	2	1	2	1	1	1	1	1	1
527	3	1	32	0	#NULL!	1	0	4	2	1	1	2	2	1	2	1	2	4	1	1	1	2	19	1	1	1	1	1	1	1	1	3
571	3	1	22	0	#NULL!	1	0	10	2	2	2	#NULL!	2	1	2	2	3	10	3	1	11	2	15	3	1	2	1	0	0	0	0	1
589	3	1	28	1	0	1	0	10	2	#NULL!	1	2	2	0	2	2	3	10	3	1	3	1	16	1	1	1	1	0	0	0	0	2
491	3	0	21	1	0	1	0	2	1	#NULL!	1	2	2	1	1	1	1	2	1	2	10	2	17	1	1	1	0	2	2	2	2	1
593	3	0	16	1	0	1	0	5	0	2	2	#NULL!	2	1	#NULL!	1	2	5	2	2	17	2	19	1	2	1	2	1	1	1	1	0
596	3	0	20	1	1	1	0	2	2	#NULL!	2	#NULL!	2	1	2	1	1	2	1	2	14	2	19	1	2	1	1	2	2	2	2	0
607	3	0	21	0	#NULL!	1	1	2	1	2	2	#NULL!	2	1	1	1	1	2	1	2	10	2	13	3	2	2	0	2	2	2	2	1
592	3	1	22	1	0	1	0	4	1	#NULL!	1	1	2	1	1	1	2	4	1	1	8	1	14	2	1	2	0	1	1	1	1	1
602	3	1	21	0	#NULL!	1	0	8	1	#NULL!	2	#NULL!	2	0	1	2	3	8	2	1	10	2	16	1	2	1	0	0	0	0	0	1
610	3	1	28	0	#NULL!	1	0	4	1	2	2	#NULL!	2	0	1	1	2	4	1	1	2	2	11	3	2	2	0	1	1	1	1	2
550	3	1	28	0	#NULL!	1	0	10	1	#NULL!	2	#NULL!	2	0	1	2	3	10	3	1	2	2	15	1	2	1	0	0	0	0	0	2
494	3	0	19	0	#NULL!	1	1	4	1	2	2	#NULL!	2	0	1	1	2	4	1	2	13	1	15	2	1	2	0	1	1	1	1	0
611	3	0	23	0	#NULL!	1	1	1	1	2	2	#NULL!	2	1	1	1	1	1	1	2	8	2	11	3	1	2	0	2	2	2	2	1
616	3	1	20	1	1	1	0	20	2	1	1	2	2	1	2	3	3	20	3	2	11	1	19	1	1	1	1	0	0	0	0	0
618	3	1	28	0	#NULL!	1	1	4	1	1	2	#NULL!	2	0	1	1	2	4	1	1	4	2	14	3	1	2	0	1	1	1	1	2
644	3	1	20	0	#NULL!	1	0	30	2	#NULL!	2	#NULL!	2	1	2	3	3	30	3	2	10	1	17	1	2	1	1	0	0	0	0	0
631	3	1	28	1	0	1	0	5	1	2	1	2	2	1	1	1	2	5	2	2	3	1	18	1	1	1	0	1	1	1	1	2
642	3	0	24	0	#NULL!	2	1	4	1	2	2	#NULL!	2	1	1	1	2	4	1	2	10	2	13	3	2	2	0	1	1	1	1	1
666	3	1	33	0	#NULL!	1	0	2	1	2	2	#NULL!	2	1	1	1	1	2	1	2	1	1	19	1	2	1	0	2	2	2	2	3
680	3	0	18	1	1	1	1	6	1	2	1	2	2	0	1	2	3	6	2	2	14	2	17	1	2	1	0	1	1	1	1	0
667	3	0	19	0	#NULL!	2	0	2	1	2	2	#NULL!	2	1	1	1	1	2	1	2	13	2	18	1	2	1	0	2	2	2	2	0
684	3	1	19	1	1	1	0	20	3	#NULL!	1	2	2	0	3	3	3	20	3	1	13	1	18	1	2	1	1	0	0	0	0	0
687	3	1	32	0	#NULL!	1	0	7	2	#NULL!	2	#NULL!	2	1	2	2	3	7	2	2	2	1	19	1	1	1	1	0	0	0	0	3
745	3	1	19	1	0	1	0	10	2	2	1	2	2	1	2	2	3	10	3	1	12	2	17	1	2	1	1	0	0	0	0	0
704	3	0	21	1	0	1	1	32	1	#NULL!	2	#NULL!	2	1	1	3	3	32	3	1	11	2	17	1	1	1	0	0	0	0	0	1
711	3	1	23	0	#NULL!	1	4	5	1	2	2	#NULL!	2	1	1	1	2	5	2	2	9	1	18	1	1	1	0	1	1	1	1	1
714	3	1	19	1	0	1	0	4	1	1	1	2	2	0	1	1	2	4	1	2	14	2	17	2	1	2	0	1	1	1	1	0
673	3	1	29	1	1	1	0	888	2	1	2	#NULL!	2	1	2	3	3	#NULL!	3	1	5	1	19	1	1	1	1	0	0	0	0	2
737	3	0	23	1	1	1	1	2	1	#NULL!	2	#NULL!	2	0	1	1	1	2	1	1	10	1	21	1	1	1	0	2	2	2	2	1
772	3	1	20	1	0	1	0	888	2	#NULL!	2	#NULL!	2	0	2	3	3	#NULL!	3	2	14	1	19	1	2	1	1	0	0	0	0	0
752	3	1	21	1	0	1	0	8	2	2	1	2	2	1	2	2	3	8	2	2	13	1	21	1	1	1	1	0	0	0	0	1
762	3	1	32	0	#NULL!	1	1	1	0	2	2	#NULL!	2	0	#NULL!	1	1	1	1	2	1	2	16	2	2	2	2	2	2	2	2	3
766	3	0	27	0	#NULL!	2	0	3	2	1	2	#NULL!	2	1	2	1	1	3	1	2	3	2	12	3	2	2	1	1	1	1	1	2
771	3	0	25	0	#NULL!	2	1	6	1	2	2	#NULL!	2	1	1	2	3	6	2	2	9	2	19	1	1	1	0	1	1	1	1	1
297	3	1	25	1	0	1	0	3	1	#NULL!	2	#NULL!	3	0	1	1	1	3	1	1	8	#NULL!	19	1	1	1	0	1	1	1	1	1
3	4	0	30	0	#NULL!	2	1	2	2	2	#NULL!	#NULL!	#NULL!	1	2	1	1	2	1	2	8	2	15	3	2	2	1	2	2	2	2	2
579	4	1	23	1	1	1	0	6	5	#NULL!	#NULL!	#NULL!	#NULL!	0	3	2	3	6	2	1	12	#NULL!	17	3	2	2	1	1	1	1	1	1
182	4	1	26	1	0	1	0	200	2	#NULL!	1	2	1	1	2	3	3	200	3	1	11	1	23	1	1	1	1	0	0	0	0	2
159	4	1	34	0	#NULL!	1	0	6	2	#NULL!	2	#NULL!	1	0	2	2	3	6	2	2	1	2	19	2	2	2	1	1	1	1	1	3
183	4	1	28	1	0	1	0	8	2	#NULL!	1	2	1	1	2	2	3	8	2	2	10	1	20	3	1	2	1	0	0	0	0	2
214	4	1	26	0	#NULL!	1	0	3	3	2	1	2	1	0	3	1	1	3	1	1	9	2	22	1	1	1	1	1	1	1	1	2
69	4	1	31	1	0	1	0	10	2	2	2	#NULL!	1	1	2	2	3	10	3	2	7	2	23	1	1	1	1	0	0	0	0	3
233	4	0	18	0	#NULL!	2	0	20	0	2	1	2	1	1	#NULL!	3	3	20	3	2	18	2	21	1	2	1	2	0	0	0	0	0
275	4	1	27	1	999	1	0	1300	4	1	1	2	1	1	3	3	3	1300	3	2	8	1	23	1	1	1	1	0	0	0	0	2
293	4	1	25	0	#NULL!	1	0	888	4	1	2	#NULL!	1	0	3	3	3	#NULL!	3	2	11	1	19	2	2	2	1	0	0	0	0	1
8	4	1	25	1	1	1	0	500	3	#NULL!	1	2	1	1	3	3	3	500	3	1	10	1	23	1	1	1	1	0	0	0	0	1
438	4	1	32	0	#NULL!	1	0	20	1	2	1	2	1	1	1	3	3	20	3	1	6	2	22	2	1	2	0	0	0	0	0	3
503	4	1	17	1	0	1	0	888	2	#NULL!	2	#NULL!	1	0	2	3	3	#NULL!	3	1	20	1	23	1	2	1	1	0	0	0	0	0
630	4	0	24	1	1	1	0	888	4	2	1	1	1	1	3	3	3	#NULL!	3	2	11	1	19	2	1	2	1	0	0	0	0	1
658	4	1	30	1	1	1	0	30	3	2	2	#NULL!	1	1	3	3	3	30	3	1	6	2	20	2	1	2	1	0	0	0	0	2
641	4	1	27	1	0	1	0	888	2	1	1	2	1	1	2	3	3	#NULL!	3	2	11	2	24	1	1	1	1	0	0	0	0	2
705	4	0	38	0	#NULL!	2	0	150	2	2	2	#NULL!	1	0	2	3	3	150	3	1	1	2	28	1	2	1	1	0	0	0	0	4
759	4	1	33	0	#NULL!	1	0	10	4	#NULL!	2	#NULL!	1	1	3	2	3	10	3	1	2	2	20	1	2	1	1	0	0	0	0	3
648	4	1	24	0	#NULL!	1	0	888	0	#NULL!	2	#NULL!	1	1	#NULL!	3	3	#NULL!	3	1	14	1	24	1	1	1	2	0	0	0	0	1
742	4	1	25	0	#NULL!	1	1	5	2	#NULL!	2	#NULL!	1	1	2	1	2	5	2	1	10	1	23	1	1	1	1	1	1	1	1	1
124	4	0	28	1	1	1	1	2	2	2	2	#NULL!	2	0	2	1	1	2	1	1	9	2	19	3	2	2	1	2	2	2	2	2
163	4	1	22	1	0	1	0	3	2	1	1	2	2	1	2	1	1	3	1	1	13	1	20	1	1	1	1	1	1	1	1	1
172	4	1	29	1	1	1	0	3	2	2	2	#NULL!	2	1	2	1	1	3	1	1	7	2	21	1	1	1	1	1	1	1	1	2
176	4	1	30	1	0	1	0	3	2	#NULL!	2	#NULL!	2	0	2	1	1	3	1	1	7	1	25	1	1	1	1	1	1	1	1	2
148	4	1	25	1	0	1	0	8	4	#NULL!	2	#NULL!	2	0	3	2	3	8	2	1	10	1	21	1	1	1	1	0	0	0	0	1
189	4	1	28	1	0	1	0	3	1	#NULL!	2	#NULL!	2	0	1	1	1	3	1	1	11	1	16	3	2	2	0	1	1	1	1	2
167	4	1	31	0	#NULL!	1	0	888	3	2	2	#NULL!	2	1	3	3	3	#NULL!	3	1	8	2	28	1	2	1	1	0	0	0	0	3
4	4	1	26	1	0	1	0	1	1	#NULL!	2	#NULL!	2	1	1	1	1	1	1	2	10	2	15	3	1	2	0	2	2	2	2	2
242	4	1	31	0	#NULL!	1	0	15	2	1	2	#NULL!	2	0	2	3	3	15	3	2	8	2	21	3	2	2	1	0	0	0	0	3
247	4	1	29	1	1	1	1	4	2	2	2	#NULL!	2	1	2	1	2	4	1	1	6	1	18	2	1	2	1	1	1	1	1	2
257	4	1	32	0	#NULL!	1	0	12	3	#NULL!	1	2	2	1	3	3	3	12	3	2	6	2	22	2	2	2	1	0	0	0	0	3
261	4	0	33	1	1	1	1	12	3	2	2	#NULL!	2	1	3	3	3	12	3	2	2	2	15	3	2	2	1	0	0	0	0	3
265	4	1	33	0	#NULL!	1	1	3	2	#NULL!	2	#NULL!	2	1	2	1	1	3	1	2	2	2	17	3	2	2	1	1	1	1	1	3
133	4	1	36	1	1	2	0	4	1	1	2	#NULL!	2	1	1	1	2	4	1	2	2	2	19	3	2	2	0	1	1	1	1	4
132	4	1	37	0	#NULL!	1	0	13	2	2	1	2	2	1	2	3	3	13	3	2	1	1	23	1	1	1	1	0	0	0	0	4
131	4	1	27	1	0	1	0	1	1	1	2	#NULL!	2	0	1	1	1	1	1	1	11	1	19	3	1	2	0	2	2	2	2	2
181	4	1	36	0	#NULL!	1	0	2	2	1	2	#NULL!	2	1	2	1	1	2	1	1	1	2	16	3	1	2	1	2	2	2	2	4
111	4	1	37	0	#NULL!	1	0	4	2	#NULL!	2	#NULL!	2	1	2	1	2	4	1	1	0	1	22	1	2	1	1	1	1	1	1	4
115	4	1	37	1	0	1	0	2	2	1	2	#NULL!	2	1	2	1	1	2	1	1	1	1	23	1	1	1	1	2	2	2	2	4
340	4	1	20	1	0	1	0	1	1	#NULL!	2	#NULL!	2	1	1	1	1	1	1	1	18	1	24	1	1	1	0	2	2	2	2	0
150	4	1	28	1	0	1	0	5	2	2	1	2	2	0	2	1	2	5	2	2	11	2	22	2	2	2	1	1	1	1	1	2
122	4	0	31	0	#NULL!	1	1	4	1	1	2	#NULL!	2	1	1	1	2	4	1	2	7	1	17	3	2	2	0	1	1	1	1	3
154	4	1	38	0	#NULL!	1	0	8	2	2	2	#NULL!	2	1	2	2	3	8	2	2	1	1	21	3	2	2	1	0	0	0	0	4
12	4	1	27	1	0	1	0	4	2	#NULL!	2	#NULL!	2	0	2	1	2	4	1	2	10	1	21	2	2	2	1	1	1	1	1	2
195	4	1	37	0	#NULL!	1	0	10	2	#NULL!	2	#NULL!	2	1	2	2	3	10	3	1	1	2	23	1	1	1	1	0	0	0	0	4
23	4	1	32	1	0	1	0	10	3	1	2	#NULL!	2	0	3	2	3	10	3	1	3	2	20	1	1	1	1	0	0	0	0	3
17	4	0	34	0	#NULL!	2	1	10	0	2	2	#NULL!	2	1	#NULL!	2	3	10	3	2	1	2	17	3	#NULL!	2	2	0	0	0	0	3
52	4	1	36	0	#NULL!	1	0	4	3	2	2	#NULL!	2	1	3	1	2	4	1	2	0	2	22	1	2	1	1	1	1	1	1	4
60	4	1	35	0	#NULL!	1	0	10	2	2	2	#NULL!	2	0	2	2	3	10	3	2	4	2	20	3	2	2	1	0	0	0	0	3
41	4	1	27	0	#NULL!	1	0	888	2	1	2	#NULL!	2	0	2	3	3	#NULL!	3	1	9	2	22	1	1	1	1	0	0	0	0	2
64	4	1	29	1	1	1	0	4	3	1	2	#NULL!	2	0	3	1	2	4	1	2	6	1	19	2	2	2	1	1	1	1	1	2
94	4	0	24	1	0	2	1	5	0	2	2	#NULL!	2	0	#NULL!	1	2	5	2	2	11	1	16	3	2	2	2	1	1	1	1	1
164	4	1	31	0	#NULL!	1	0	15	1	1	1	1	2	1	1	3	3	15	3	2	6	1	22	1	2	1	0	0	0	0	0	3
207	4	1	37	0	#NULL!	1	0	888	2	2	2	#NULL!	2	1	2	3	3	#NULL!	3	1	2	2	22	2	2	2	1	0	0	0	0	4
210	4	1	31	0	#NULL!	1	1	6	2	2	2	#NULL!	2	1	2	2	3	6	2	1	7	2	23	1	2	1	1	1	1	1	1	3
221	4	1	28	0	#NULL!	1	0	20	0	2	2	#NULL!	2	0	#NULL!	3	3	20	3	2	8	2	19	2	1	2	2	0	0	0	0	2
219	4	1	35	0	#NULL!	1	0	3	3	#NULL!	2	#NULL!	2	0	3	1	1	3	1	1	2	2	22	1	2	1	1	1	1	1	1	3
222	4	1	30	0	#NULL!	1	0	4	1	#NULL!	2	#NULL!	2	1	1	1	2	4	1	2	6	1	18	3	1	2	0	1	1	1	1	2
46	4	1	21	1	0	1	0	3	2	#NULL!	2	#NULL!	2	0	2	1	1	3	1	1	17	2	22	2	2	2	1	1	1	1	1	1
49	4	0	22	0	#NULL!	2	0	2	0	2	2	#NULL!	2	1	#NULL!	1	1	2	1	2	17	1	16	3	2	2	2	2	2	2	2	1
71	4	1	30	0	#NULL!	1	0	11	1	2	2	#NULL!	2	0	1	3	3	11	3	2	5	2	18	2	2	2	0	0	0	0	0	2
74	4	1	36	0	#NULL!	1	0	5	3	2	2	#NULL!	2	1	3	1	2	5	2	2	1	1	21	2	2	2	1	1	1	1	1	4
89	4	1	24	1	0	1	0	1	1	#NULL!	2	#NULL!	2	0	1	1	1	1	1	1	15	2	21	3	1	2	0	2	2	2	2	1
90	4	0	33	0	#NULL!	1	1	6	2	2	2	#NULL!	2	0	2	2	3	6	2	2	2	1	18	2	1	2	1	1	1	1	1	3
99	4	1	39	0	#NULL!	1	0	10	3	1	2	#NULL!	2	0	3	2	3	10	3	1	0	2	24	1	2	1	1	0	0	0	0	4
272	4	1	30	1	0	1	0	4	2	2	2	#NULL!	2	1	2	1	2	4	1	2	8	2	22	2	2	2	1	1	1	1	1	2
299	4	1	34	0	#NULL!	1	0	6	1	2	1	2	2	0	1	2	3	6	2	1	2	2	20	2	2	2	0	1	1	1	1	3
307	4	1	19	1	0	1	0	5	3	1	2	#NULL!	2	0	3	1	2	5	2	1	16	1	20	1	1	1	1	1	1	1	1	0
315	4	1	25	0	#NULL!	1	0	4	3	#NULL!	2	#NULL!	2	0	3	1	2	4	1	2	11	2	18	3	1	2	1	1	1	1	1	1
318	4	1	37	0	#NULL!	1	0	6	3	1	2	#NULL!	2	1	3	2	3	6	2	2	1	1	25	1	2	1	1	1	1	1	1	4
312	4	0	29	0	#NULL!	2	0	1	1	2	2	#NULL!	2	0	1	1	1	1	1	2	9	2	14	3	1	2	0	2	2	2	2	2
320	4	1	36	0	#NULL!	1	1	20	1	2	1	2	2	1	1	3	3	20	3	2	1	1	21	2	2	2	0	0	0	0	0	4
212	4	0	30	0	#NULL!	2	0	5	1	2	1	2	2	1	1	1	2	5	2	2	6	2	20	2	2	2	0	1	1	1	1	2
229	4	0	25	1	1	1	0	6	4	2	2	#NULL!	2	0	3	2	3	6	2	2	13	1	20	3	#NULL!	2	1	1	1	1	1	1
228	4	0	18	1	0	1	0	888	2	1	1	2	2	1	2	3	3	#NULL!	3	2	18	1	21	1	2	1	1	0	0	0	0	0
243	4	0	34	0	#NULL!	2	0	3	1	#NULL!	2	#NULL!	2	1	1	1	1	3	1	2	3	2	9	3	1	2	0	1	1	1	1	3
230	4	1	37	0	#NULL!	1	4	5	3	1	2	#NULL!	2	1	3	1	2	5	2	2	2	2	25	1	1	1	1	1	1	1	1	4
280	4	1	36	0	#NULL!	1	0	4	2	#NULL!	2	#NULL!	2	1	2	1	2	4	1	2	3	2	24	1	2	1	1	1	1	1	1	4
281	4	1	32	0	#NULL!	1	0	10	2	1	2	#NULL!	2	1	2	2	3	10	3	2	5	1	17	3	2	2	1	0	0	0	0	3
292	4	0	31	0	#NULL!	1	1	1	1	2	2	#NULL!	2	0	1	1	1	1	1	2	8	2	14	3	2	2	0	2	2	2	2	3
324	4	1	30	1	0	1	0	6	2	#NULL!	1	2	2	0	2	2	3	6	2	1	8	2	23	1	1	1	1	1	1	1	1	2
311	4	1	30	1	0	1	1	3	1	1	2	#NULL!	2	0	1	1	1	3	1	1	5	2	17	3	1	2	0	1	1	1	1	2
328	4	1	34	0	#NULL!	1	0	3	3	2	2	#NULL!	2	0	3	1	1	3	1	2	5	2	22	2	2	2	1	1	1	1	1	3
334	4	1	32	0	#NULL!	1	0	3	2	1	2	#NULL!	2	1	2	1	1	3	1	2	3	2	19	2	1	2	1	1	1	1	1	3
335	4	0	33	0	#NULL!	2	0	4	0	2	2	#NULL!	2	0	#NULL!	1	2	4	1	2	4	2	15	3	2	2	2	1	1	1	1	3
409	4	0	24	0	#NULL!	2	1	4	0	1	1	2	2	1	#NULL!	1	2	4	1	2	13	1	23	1	1	1	2	1	1	1	1	1
420	4	1	27	0	#NULL!	1	0	3	1	2	2	#NULL!	2	0	1	1	1	3	1	2	11	1	23	1	1	1	0	1	1	1	1	2
103	4	1	30	0	#NULL!	1	0	1	1	#NULL!	2	#NULL!	2	0	1	1	1	1	1	1	7	2	28	1	1	1	0	2	2	2	2	2
6	4	1	28	0	#NULL!	1	0	6	1	1	2	#NULL!	2	1	1	2	3	6	2	1	9	2	17	3	1	2	0	1	1	1	1	2
319	4	1	39	0	#NULL!	1	0	888	2	#NULL!	2	#NULL!	2	1	2	3	3	#NULL!	3	2	0	2	24	1	2	1	1	0	0	0	0	4
430	4	1	33	0	#NULL!	1	0	888	1	2	2	#NULL!	2	0	1	3	3	#NULL!	3	2	6	1	22	2	1	2	0	0	0	0	0	3
453	4	1	30	0	#NULL!	1	0	2	1	1	1	2	2	0	1	1	1	2	1	1	9	2	22	2	1	2	0	2	2	2	2	2
410	4	0	27	0	#NULL!	2	0	1	1	2	2	#NULL!	2	1	1	1	1	1	1	2	11	2	13	3	2	2	0	2	2	2	2	2
368	4	1	24	1	0	1	0	8	2	#NULL!	2	#NULL!	2	1	2	2	3	8	2	2	13	1	21	2	2	2	1	0	0	0	0	1
386	4	1	25	1	1	1	0	20	2	#NULL!	2	#NULL!	2	0	2	3	3	20	3	2	12	2	24	1	2	1	1	0	0	0	0	1
362	4	1	25	0	#NULL!	1	0	4	2	2	2	#NULL!	2	1	2	1	2	4	1	1	14	2	18	3	1	2	1	1	1	1	1	1
390	4	0	25	0	#NULL!	2	0	5	1	2	2	#NULL!	2	1	1	1	2	5	2	2	14	2	20	3	2	2	0	1	1	1	1	1
464	4	1	34	0	#NULL!	1	0	1	1	#NULL!	2	#NULL!	2	1	1	1	1	1	1	1	1	1	20	1	2	1	0	2	2	2	2	3
431	4	0	26	1	1	1	0	3	2	2	2	#NULL!	2	1	2	1	1	3	1	2	13	2	18	3	1	2	1	1	1	1	1	2
472	4	1	21	1	1	1	0	5	2	1	2	#NULL!	2	1	2	1	2	5	2	2	15	2	21	1	2	1	1	1	1	1	1	1
480	4	0	23	1	1	1	0	3	1	1	2	#NULL!	2	0	1	1	1	3	1	2	13	2	21	1	1	1	0	1	1	1	1	1
554	4	1	37	0	#NULL!	1	0	3	1	2	2	#NULL!	2	1	1	1	1	3	1	2	2	1	24	1	2	1	0	1	1	1	1	4
509	4	1	19	1	0	1	1	3	2	1	1	2	2	1	2	1	1	3	1	2	16	1	17	3	1	2	1	1	1	1	1	0
512	4	1	21	1	0	1	0	6	1	#NULL!	2	#NULL!	2	0	1	2	3	6	2	2	16	1	22	1	2	1	0	1	1	1	1	1
514	4	0	19	1	0	1	1	5	1	2	2	#NULL!	2	1	1	1	2	5	2	2	16	2	20	1	2	1	0	1	1	1	1	0
508	4	1	28	0	#NULL!	1	0	10	1	2	2	#NULL!	2	1	1	2	3	10	3	2	8	2	17	3	2	2	0	0	0	0	0	2
499	4	1	26	1	0	1	0	4	2	#NULL!	2	#NULL!	2	1	2	1	2	4	1	1	11	1	19	3	2	2	1	1	1	1	1	2
426	4	1	22	1	0	2	0	4	0	2	2	#NULL!	2	1	#NULL!	1	2	4	1	1	14	2	21	1	1	1	2	1	1	1	1	1
414	4	1	27	0	#NULL!	1	1	10	2	2	2	#NULL!	2	1	2	2	3	10	3	1	8	2	20	1	2	1	1	0	0	0	0	2
423	4	1	27	0	#NULL!	1	0	10	2	2	2	#NULL!	2	1	2	2	3	10	3	2	10	2	22	1	#NULL!	1	1	0	0	0	0	2
551	4	1	33	0	#NULL!	1	0	2	2	2	2	#NULL!	2	0	2	1	1	2	1	2	6	2	18	3	1	2	1	2	2	2	2	3
555	4	1	26	0	#NULL!	1	0	4	1	1	1	2	2	1	1	1	2	4	1	2	13	2	24	1	2	1	0	1	1	1	1	2
523	4	1	31	0	#NULL!	1	1	9	2	3	2	#NULL!	2	0	2	2	3	9	2	2	4	2	18	2	2	2	1	0	0	0	0	3
522	4	1	32	0	#NULL!	1	0	7	2	1	1	2	2	1	2	2	3	7	2	1	4	2	22	1	2	1	1	0	0	0	0	3
565	4	1	34	0	#NULL!	1	0	4	1	2	2	#NULL!	2	1	1	1	2	4	1	1	5	1	20	3	2	2	0	1	1	1	1	3
529	4	1	25	1	1	1	0	4	1	2	2	#NULL!	2	1	1	1	2	4	1	2	11	1	22	1	#NULL!	1	0	1	1	1	1	1
540	4	0	19	1	0	1	4	7	2	2	2	#NULL!	2	0	2	2	3	7	2	1	17	2	26	1	1	1	1	0	0	0	0	0
541	4	1	25	0	#NULL!	1	0	15	2	2	1	2	2	1	2	3	3	15	3	1	14	1	25	1	1	1	1	0	0	0	0	1
585	4	1	33	0	#NULL!	1	1	10	3	1	1	2	2	1	3	2	3	10	3	2	5	2	20	3	2	2	1	0	0	0	0	3
587	4	1	35	0	#NULL!	1	0	6	3	#NULL!	2	#NULL!	2	1	3	2	3	6	2	1	4	1	25	1	1	1	1	1	1	1	1	3
461	4	0	26	0	#NULL!	1	1	8	1	2	2	#NULL!	2	1	1	2	3	8	2	2	11	1	18	3	2	2	0	0	0	0	0	2
577	4	1	25	0	#NULL!	1	0	2	1	2	2	#NULL!	2	1	1	1	1	2	1	2	14	2	23	2	2	2	0	2	2	2	2	1
588	4	1	27	1	0	1	0	8	3	1	1	2	2	0	3	2	3	8	2	2	11	1	21	2	1	2	1	0	0	0	0	2
591	4	0	21	1	0	1	0	4	1	1	2	#NULL!	2	0	1	1	2	4	1	2	14	2	17	3	1	2	0	1	1	1	1	1
357	4	1	39	0	#NULL!	1	0	888	2	2	2	#NULL!	2	1	2	3	3	#NULL!	3	1	0	1	23	2	1	2	1	0	0	0	0	4
581	4	1	33	0	#NULL!	1	0	5	3	#NULL!	2	#NULL!	2	1	3	1	2	5	2	1	3	2	20	2	2	2	1	1	1	1	1	3
466	4	0	22	1	0	1	1	10	2	1	2	#NULL!	2	1	2	2	3	10	3	2	16	2	26	1	2	1	1	0	0	0	0	1
598	4	1	32	0	#NULL!	1	1	10	2	1	2	#NULL!	2	1	2	2	3	10	3	2	4	2	18	3	2	2	1	0	0	0	0	3
545	4	0	33	0	#NULL!	2	0	4	1	3	2	#NULL!	2	1	1	1	2	4	1	2	5	2	20	3	1	2	0	1	1	1	1	3
569	4	1	25	0	#NULL!	1	0	5	888	2	2	#NULL!	2	0	#NULL!	1	2	5	2	2	12	2	22	1	#NULL!	1	1	1	1	1	1	1
617	4	1	26	1	0	1	0	888	1	#NULL!	2	#NULL!	2	0	1	3	3	#NULL!	3	1	10	2	21	1	1	1	0	0	0	0	0	2
619	4	1	34	0	#NULL!	1	0	4	1	1	2	#NULL!	2	1	1	1	2	4	1	2	1	2	17	3	1	2	0	1	1	1	1	3
538	4	0	32	1	1	1	1	10	1	2	2	#NULL!	2	1	1	2	3	10	3	2	6	2	22	2	2	2	0	0	0	0	0	3
620	4	0	18	1	0	1	4	5	2	2	1	2	2	1	2	1	2	5	2	1	21	2	30	1	1	1	1	1	1	1	1	0
632	4	1	30	0	#NULL!	1	0	8	3	#NULL!	2	#NULL!	2	0	3	2	3	8	2	1	9	1	27	1	2	1	1	0	0	0	0	2
634	4	1	33	0	#NULL!	1	0	2	2	1	1	2	2	0	2	1	1	2	1	1	6	2	24	1	1	1	1	2	2	2	2	3
636	4	1	23	1	0	1	0	3	2	#NULL!	2	#NULL!	2	1	2	1	1	3	1	1	15	2	22	2	1	2	1	1	1	1	1	1
643	4	1	36	0	#NULL!	1	0	5	3	#NULL!	2	#NULL!	2	1	3	1	2	5	2	2	0	2	19	2	1	2	1	1	1	1	1	4
660	4	1	24	1	1	1	0	888	2	3	2	#NULL!	2	1	2	3	3	#NULL!	3	2	12	1	19	2	#NULL!	2	1	0	0	0	0	1
662	4	1	26	1	1	1	0	10	2	2	2	#NULL!	2	0	2	2	3	10	3	2	9	1	22	1	2	1	1	0	0	0	0	2
651	4	0	22	1	0	1	0	3	2	2	2	#NULL!	2	1	2	1	1	3	1	2	13	1	19	2	2	2	1	1	1	1	1	1
653	4	0	17	1	1	1	0	6	6	2	2	#NULL!	2	0	3	2	3	6	2	1	20	1	19	3	1	2	1	1	1	1	1	0
652	4	1	23	1	0	1	0	888	1	1	1	2	2	0	1	3	3	#NULL!	3	2	15	2	23	1	1	1	0	0	0	0	0	1
689	4	1	28	0	#NULL!	1	0	888	3	2	1	2	2	0	3	3	3	#NULL!	3	1	8	1	21	1	1	1	1	0	0	0	0	2
695	4	1	26	1	0	1	0	4	2	1	2	#NULL!	2	1	2	1	2	4	1	2	12	2	24	1	2	1	1	1	1	1	1	2
697	4	1	26	1	0	1	0	888	1	2	2	#NULL!	2	1	1	3	3	#NULL!	3	1	10	1	21	1	#NULL!	1	0	0	0	0	0	2
698	4	0	22	1	1	2	0	6	1	2	2	#NULL!	2	1	1	2	3	6	2	2	13	2	16	3	1	2	0	1	1	1	1	1
703	4	1	29	0	#NULL!	1	0	3	1	2	2	#NULL!	2	1	1	1	1	3	1	1	9	1	21	2	1	2	0	1	1	1	1	2
699	4	0	31	0	#NULL!	2	0	888	0	2	2	#NULL!	2	0	#NULL!	3	3	#NULL!	3	2	6	2	19	3	1	2	2	0	0	0	0	3
701	4	0	22	1	0	2	0	1	1	2	2	#NULL!	2	0	1	1	1	1	1	2	15	2	19	3	#NULL!	2	0	2	2	2	2	1
706	4	1	34	0	#NULL!	1	4	3	3	#NULL!	1	2	2	0	3	1	1	3	1	1	3	2	24	1	1	1	1	1	1	1	1	3
712	4	1	38	0	#NULL!	1	0	2	1	1	2	#NULL!	2	1	1	1	1	2	1	2	1	1	17	3	1	2	0	2	2	2	2	4
717	4	1	34	0	#NULL!	1	1	5	1	1	2	#NULL!	2	1	1	1	2	5	2	1	5	2	23	2	2	2	0	1	1	1	1	3
659	4	0	22	1	999	1	0	3	2	1	1	2	2	0	2	1	1	3	1	1	14	1	21	1	1	1	1	1	1	1	1	1
753	4	1	36	0	#NULL!	1	0	10	1	2	2	#NULL!	2	1	1	2	3	10	3	2	0	2	19	2	2	2	0	0	0	0	0	4
800	4	1	36	0	#NULL!	1	0	10	4	#NULL!	1	2	2	1	3	2	3	10	3	1	3	2	22	2	1	2	1	0	0	0	0	4
733	4	1	31	1	1	1	1	888	5	#NULL!	1	2	2	1	3	3	3	#NULL!	3	1	5	1	20	2	#NULL!	2	1	0	0	0	0	3
562	5	999	31	0	#NULL!	1	0	3	3	#NULL!	#NULL!	#NULL!	#NULL!	1	3	1	1	3	1	1	12	#NULL!	28	1	1	1	1	1	1	1	1	3
31	5	1	30	0	#NULL!	1	0	888	3	3	1	2	1	0	3	3	3	#NULL!	3	1	10	2	19	3	#NULL!	2	1	0	0	0	0	2
18	5	1	30	1	0	1	0	5	2	#NULL!	2	#NULL!	1	0	2	1	2	5	2	1	10	2	24	2	1	2	1	1	1	1	1	2
91	5	1	43	0	#NULL!	1	0	6	0	2	2	#NULL!	1	1	#NULL!	2	3	6	2	2	4	2	24	3	1	2	2	1	1	1	1	4
208	5	1	33	1	0	1	0	10	2	#NULL!	2	#NULL!	1	1	2	2	3	10	3	2	14	1	29	3	2	2	1	0	0	0	0	3
227	5	0	28	1	0	1	0	900	2	1	1	2	1	1	2	3	3	900	3	2	14	1	29	1	1	1	1	0	0	0	0	2
220	5	1	34	0	#NULL!	1	0	40	2	2	2	#NULL!	1	0	2	3	3	40	3	2	7	1	26	1	1	1	1	0	0	0	0	3
279	5	0	45	0	#NULL!	2	0	999	3	2	1	2	1	0	3	3	3	#NULL!	3	2	4	2	35	1	1	1	1	0	0	0	0	4
326	5	1	35	0	#NULL!	1	0	888	1	3	1	2	1	0	1	3	3	#NULL!	3	1	10	1	28	2	1	2	0	0	0	0	0	3
425	5	0	38	0	#NULL!	1	0	30	3	3	2	#NULL!	1	0	3	3	3	30	3	1	2	2	26	1	1	1	1	0	0	0	0	4
595	5	1	39	0	#NULL!	1	0	888	3	#NULL!	1	1	1	0	3	3	3	#NULL!	3	1	3	1	25	2	1	2	1	0	0	0	0	4
678	5	1	33	0	#NULL!	1	0	15	1	#NULL!	2	#NULL!	1	0	1	3	3	15	3	1	7	2	24	2	1	2	0	0	0	0	0	3
683	5	1	21	1	1	1	0	5	4	2	1	2	1	0	3	1	2	5	2	1	20	1	27	1	1	1	1	1	1	1	1	1
787	5	1	35	1	1	1	0	6	3	2	2	#NULL!	1	1	3	2	3	6	2	1	10	1	28	2	1	2	1	1	1	1	1	3
352	5	0	25	1	0	1	0	5	0	2	2	#NULL!	2	1	#NULL!	1	2	5	2	2	15	2	20	3	1	2	2	1	1	1	1	1
356	5	1	36	0	#NULL!	1	0	5	3	#NULL!	1	2	2	1	3	1	2	5	2	2	13	2	30	3	1	2	1	1	1	1	1	4
354	5	1	38	1	0	1	0	20	2	#NULL!	2	#NULL!	2	0	2	3	3	20	3	1	5	1	29	1	1	1	1	0	0	0	0	4
353	5	1	29	1	1	1	0	3	2	#NULL!	2	#NULL!	2	0	2	1	1	3	1	1	13	1	26	2	#NULL!	2	1	1	1	1	1	2
363	5	1	30	1	0	1	0	3	1	2	2	#NULL!	2	0	1	1	1	3	1	2	14	2	27	2	1	2	0	1	1	1	1	2
364	5	1	35	0	#NULL!	1	1	4	1	2	1	2	2	1	1	1	2	4	1	1	8	2	27	2	1	2	0	1	1	1	1	3
365	5	1	37	1	0	1	0	4	4	2	1	2	2	1	3	1	2	4	1	2	7	1	28	2	1	2	1	1	1	1	1	4
371	5	1	46	0	#NULL!	1	0	1	1	2	2	#NULL!	2	0	1	1	1	1	1	1	3	2	27	3	2	2	0	2	2	2	2	4
373	5	1	33	1	0	1	0	2	1	1	2	#NULL!	2	1	1	1	1	2	1	1	7	1	21	3	1	2	0	2	2	2	2	3
170	5	1	36	0	#NULL!	1	0	8	2	#NULL!	2	#NULL!	2	1	2	2	3	8	2	2	10	2	27	3	2	2	1	0	0	0	0	4
184	5	1	39	0	#NULL!	1	1	4	2	1	2	#NULL!	2	1	2	1	2	4	1	2	1	2	23	2	1	2	1	1	1	1	1	4
187	5	1	43	0	#NULL!	1	0	888	2	#NULL!	2	#NULL!	2	1	2	3	3	#NULL!	3	1	5	1	27	3	1	2	1	0	0	0	0	4
192	5	1	38	1	0	1	0	15	2	#NULL!	2	#NULL!	2	0	2	3	3	15	3	1	5	2	26	2	2	2	1	0	0	0	0	4
196	5	1	31	1	1	1	0	5	5	#NULL!	2	#NULL!	2	0	3	1	2	5	2	1	9	1	28	1	2	1	1	1	1	1	1	3
200	5	1	43	0	#NULL!	1	0	2	2	#NULL!	2	#NULL!	2	1	2	1	1	2	1	1	1	2	29	1	2	1	1	2	2	2	2	4
145	5	1	43	1	0	1	0	8	2	1	1	1	2	0	2	2	3	8	2	1	3	1	32	1	1	1	1	0	0	0	0	4
118	5	1	31	1	0	1	0	65	4	#NULL!	1	2	2	0	3	3	3	65	3	1	16	2	35	1	1	1	1	0	0	0	0	3
123	5	1	33	1	1	1	0	5	0	2	2	#NULL!	2	1	#NULL!	1	2	5	2	1	12	2	24	3	1	2	2	1	1	1	1	3
234	5	1	32	1	0	1	0	4	1	2	2	#NULL!	2	1	1	1	2	4	1	1	16	2	34	1	2	1	0	1	1	1	1	3
244	5	1	37	1	1	1	0	10	4	1	2	#NULL!	2	1	3	2	3	10	3	1	8	1	30	1	1	1	1	0	0	0	0	4
236	5	1	23	1	0	1	0	6	3	#NULL!	2	#NULL!	2	0	3	2	3	6	2	1	19	1	28	1	1	1	1	1	1	1	1	1
250	5	1	35	0	#NULL!	1	0	15	1	2	2	#NULL!	2	1	1	3	3	15	3	2	10	2	28	2	1	2	0	0	0	0	0	3
253	5	1	40	0	#NULL!	1	0	4	2	#NULL!	2	#NULL!	2	1	2	1	2	4	1	2	5	2	31	1	1	1	1	1	1	1	1	4
255	5	1	38	1	0	1	0	3	2	1	2	#NULL!	2	1	2	1	1	3	1	2	10	2	34	1	2	1	1	1	1	1	1	4
201	5	1	39	0	#NULL!	1	0	10	3	2	2	#NULL!	2	1	3	2	3	10	3	1	2	2	27	1	1	1	1	0	0	0	0	4
136	5	0	38	0	#NULL!	1	0	888	1	1	1	2	2	1	1	3	3	#NULL!	3	2	10	2	31	2	2	2	0	0	0	0	0	4
141	5	1	40	1	0	1	0	9	2	2	2	#NULL!	2	0	2	2	3	9	2	2	7	2	24	3	2	2	1	0	0	0	0	4
348	5	1	38	0	#NULL!	1	0	2	1	#NULL!	2	#NULL!	2	1	1	1	1	2	1	2	6	2	30	1	1	1	0	2	2	2	2	4
204	5	1	36	0	#NULL!	1	1	2	1	2	2	#NULL!	2	1	1	1	1	2	1	2	6	2	24	3	1	2	0	2	2	2	2	4
205	5	1	31	1	0	1	0	20	3	2	1	2	2	1	3	3	3	20	3	1	11	1	24	3	1	2	1	0	0	0	0	3
162	5	1	36	0	#NULL!	1	0	5	1	1	2	#NULL!	2	0	1	1	2	5	2	2	5	2	21	3	1	2	0	1	1	1	1	4
158	5	1	19	0	#NULL!	2	0	4	2	2	2	#NULL!	2	1	2	1	2	4	1	1	25	1	28	2	2	2	1	1	1	1	1	0
75	5	1	32	0	#NULL!	1	1	3	2	#NULL!	2	#NULL!	2	0	2	1	1	3	1	1	10	1	28	1	1	1	1	1	1	1	1	3
459	5	1	34	0	#NULL!	1	0	7	4	1	2	#NULL!	2	0	3	2	3	7	2	1	10	1	29	1	2	1	1	0	0	0	0	3
33	5	1	40	0	#NULL!	1	0	3	1	1	2	#NULL!	2	1	1	1	1	3	1	1	3	2	27	2	1	2	0	1	1	1	1	4
332	5	1	43	0	#NULL!	1	1	6	6	#NULL!	2	#NULL!	2	1	3	2	3	6	2	1	3	2	29	2	1	2	1	1	1	1	1	4
27	5	1	30	0	#NULL!	1	0	4	1	1	2	#NULL!	2	0	1	1	2	4	1	1	10	2	23	2	2	2	0	1	1	1	1	2
30	5	1	25	0	#NULL!	1	0	15	3	2	1	2	2	1	3	3	3	15	3	1	19	1	30	1	1	1	1	0	0	0	0	1
65	5	1	37	0	#NULL!	1	0	2	1	2	2	#NULL!	2	0	1	1	1	2	1	2	11	1	31	2	2	2	0	2	2	2	2	4
9	5	0	37	0	#NULL!	2	0	888	1	2	2	#NULL!	2	1	1	3	3	#NULL!	3	2	6	2	25	3	2	2	0	0	0	0	0	4
21	5	1	29	0	#NULL!	1	0	2	1	2	2	#NULL!	2	1	1	1	1	2	1	2	12	2	26	1	2	1	0	2	2	2	2	2
28	5	1	37	0	#NULL!	2	3	10	1	2	1	2	2	1	1	2	3	10	3	2	3	1	22	3	2	2	0	0	0	0	0	4
11	5	1	32	0	#NULL!	1	0	5	1	2	2	#NULL!	2	1	1	1	2	5	2	2	14	2	25	3	2	2	0	1	1	1	1	3
35	5	1	40	1	0	1	0	20	1	#NULL!	1	2	2	0	1	3	3	20	3	2	6	1	31	1	2	1	0	0	0	0	0	4
62	5	1	44	0	#NULL!	1	1	4	2	1	2	#NULL!	2	0	2	1	2	4	1	2	2	2	28	3	2	2	1	1	1	1	1	4
19	5	0	29	1	1	1	0	20	1	#NULL!	1	2	2	0	1	3	3	20	3	2	12	2	23	3	1	2	0	0	0	0	0	2
350	5	1	29	0	#NULL!	1	0	3	3	2	2	#NULL!	2	0	3	1	1	3	1	1	11	1	27	1	1	1	1	1	1	1	1	2
215	5	1	30	0	#NULL!	1	0	15	1	#NULL!	2	#NULL!	2	0	1	3	3	15	3	1	12	1	28	1	#NULL!	1	0	0	0	0	0	2
34	5	0	27	0	#NULL!	1	0	5	1	2	2	#NULL!	2	0	1	1	2	5	2	1	14	2	26	1	1	1	0	1	1	1	1	2
45	5	1	35	1	1	1	0	8	2	#NULL!	1	2	2	0	2	2	3	8	2	1	6	1	23	3	1	2	1	0	0	0	0	3
55	5	1	34	0	#NULL!	1	0	4	1	#NULL!	2	#NULL!	2	0	1	1	2	4	1	2	11	1	29	2	1	2	0	1	1	1	1	3
81	5	1	34	1	1	1	0	5	3	#NULL!	1	2	2	1	3	1	2	5	2	2	9	1	28	1	2	1	1	1	1	1	1	3
155	5	1	29	1	0	1	0	5	2	#NULL!	2	#NULL!	2	1	2	1	2	5	2	2	15	2	29	1	2	1	1	1	1	1	1	2
202	5	1	29	1	0	1	0	2	1	1	2	#NULL!	2	1	1	1	1	2	1	1	13	2	28	1	1	1	0	2	2	2	2	2
36	5	0	16	1	1	1	1	4	2	#NULL!	2	#NULL!	2	0	2	1	2	4	1	1	31	2	33	1	2	1	1	1	1	1	1	0
37	5	1	42	0	#NULL!	1	0	5	1	2	2	#NULL!	2	1	1	1	2	5	2	1	3	2	31	1	1	1	0	1	1	1	1	4
42	5	1	43	0	#NULL!	1	0	2	2	2	2	#NULL!	2	0	2	1	1	2	1	1	0	2	25	3	1	2	1	2	2	2	2	4
50	5	1	29	1	0	1	4	5	2	2	2	#NULL!	2	1	2	1	2	5	2	1	11	2	31	1	1	1	1	1	1	1	1	2
87	5	1	41	0	#NULL!	1	0	10	2	#NULL!	2	#NULL!	2	1	2	2	3	10	3	1	5	2	31	1	1	1	1	0	0	0	0	4
93	5	1	38	0	#NULL!	1	0	8	2	1	2	#NULL!	2	1	2	2	3	8	2	1	4	2	26	2	2	2	1	0	0	0	0	4
100	5	1	37	0	#NULL!	1	0	7	2	2	2	#NULL!	2	1	2	2	3	7	2	1	3	2	21	3	1	2	1	0	0	0	0	4
271	5	1	40	0	#NULL!	1	0	15	2	2	1	2	2	1	2	3	3	15	3	2	6	2	30	2	1	2	1	0	0	0	0	4
273	5	1	40	0	#NULL!	1	0	1	1	2	2	#NULL!	2	0	1	1	1	1	1	2	9	1	29	3	1	2	0	2	2	2	2	4
277	5	1	41	1	0	1	0	3	2	2	2	#NULL!	2	1	2	1	1	3	1	2	6	2	30	2	1	2	1	1	1	1	1	4
295	5	1	35	0	#NULL!	1	0	2	1	2	2	#NULL!	2	1	1	1	1	2	1	2	5	1	24	2	2	2	0	2	2	2	2	3
310	5	1	43	0	#NULL!	1	4	5	4	#NULL!	2	#NULL!	2	1	3	1	2	5	2	1	2	1	30	1	1	1	1	1	1	1	1	4
313	5	1	27	0	#NULL!	1	0	7	1	2	2	#NULL!	2	1	1	2	3	7	2	2	19	1	24	3	2	2	0	0	0	0	0	2
382	5	1	36	0	#NULL!	1	1	2	2	2	2	#NULL!	2	0	2	1	1	2	1	2	4	2	22	3	2	2	1	2	2	2	2	4
394	5	1	39	0	#NULL!	1	4	6	2	2	2	#NULL!	2	0	2	2	3	6	2	1	10	2	34	1	#NULL!	1	1	1	1	1	1	4
398	5	1	30	0	#NULL!	1	0	4	2	2	2	#NULL!	2	1	2	1	2	4	1	1	15	2	24	3	2	2	1	1	1	1	1	2
376	5	0	34	0	#NULL!	2	0	5	0	2	1	2	2	0	#NULL!	1	2	5	2	2	11	2	21	3	2	2	2	1	1	1	1	3
381	5	1	41	0	#NULL!	1	0	2	1	#NULL!	2	#NULL!	2	1	1	1	1	2	1	1	2	2	27	2	#NULL!	2	0	2	2	2	2	4
246	5	1	23	1	0	1	0	2	2	1	1	2	2	1	2	1	1	2	1	1	17	1	25	1	1	1	1	2	2	2	2	1
203	5	1	30	0	#NULL!	1	0	4	2	2	2	#NULL!	2	0	2	1	2	4	1	2	13	2	29	1	1	1	1	1	1	1	1	2
216	5	0	27	0	#NULL!	2	0	5	1	2	2	#NULL!	2	1	1	1	2	5	2	2	14	2	24	2	2	2	0	1	1	1	1	2
249	5	1	35	0	#NULL!	1	0	6	2	2	2	#NULL!	2	1	2	2	3	6	2	2	11	2	30	2	2	2	1	1	1	1	1	3
238	5	1	44	0	#NULL!	1	0	2	2	2	1	2	2	0	2	1	1	2	1	2	4	2	26	3	2	2	1	2	2	2	2	4
268	5	0	28	1	1	2	1	5	1	2	2	#NULL!	2	1	1	1	2	5	2	2	12	2	18	3	2	2	0	1	1	1	1	2
270	5	1	34	0	#NULL!	1	0	150	3	2	1	2	2	1	3	3	3	150	3	2	11	1	30	1	2	1	1	0	0	0	0	3
223	5	1	37	0	#NULL!	1	0	8	4	#NULL!	2	#NULL!	2	0	3	2	3	8	2	2	4	1	24	2	1	2	1	0	0	0	0	4
291	5	1	37	0	#NULL!	1	1	10	2	2	2	#NULL!	2	1	2	2	3	10	3	2	4	2	21	3	1	2	1	0	0	0	0	4
248	5	1	42	0	#NULL!	1	0	1	1	2	2	#NULL!	2	1	1	1	1	1	1	2	3	2	21	3	2	2	0	2	2	2	2	4
287	5	1	27	0	#NULL!	1	0	3	2	#NULL!	2	#NULL!	2	0	2	1	1	3	1	1	17	2	29	1	1	1	1	1	1	1	1	2
325	5	1	46	0	#NULL!	1	0	10	4	2	2	#NULL!	2	1	3	2	3	10	3	1	2	2	32	2	2	2	1	0	0	0	0	4
408	5	1	30	0	#NULL!	1	0	888	2	2	2	#NULL!	2	1	2	3	3	#NULL!	3	2	19	2	35	1	2	1	1	0	0	0	0	2
411	5	1	41	0	#NULL!	1	0	3	2	#NULL!	2	#NULL!	2	1	2	1	1	3	1	1	8	1	32	2	1	2	1	1	1	1	1	4
304	5	1	33	0	#NULL!	1	0	4	2	2	2	#NULL!	2	1	2	1	2	4	1	2	12	1	30	1	1	1	1	1	1	1	1	3
331	5	0	36	0	#NULL!	2	1	5	0	2	2	#NULL!	2	1	#NULL!	1	2	5	2	2	7	2	20	3	2	2	2	1	1	1	1	4
415	5	1	40	0	#NULL!	1	0	2	2	2	2	#NULL!	2	0	2	1	1	2	1	1	1	2	20	3	1	2	1	2	2	2	2	4
416	5	1	44	0	#NULL!	1	0	30	3	2	1	2	2	0	3	3	3	30	3	2	2	2	32	1	2	1	1	0	0	0	0	4
417	5	1	36	0	#NULL!	1	0	5	0	2	2	#NULL!	2	0	#NULL!	1	2	5	2	2	7	2	28	1	2	1	2	1	1	1	1	4
418	5	1	36	0	#NULL!	1	0	1	1	#NULL!	2	#NULL!	2	1	1	1	1	1	1	2	7	2	26	2	2	2	0	2	2	2	2	4
419	5	0	35	0	#NULL!	2	0	4	3	2	2	#NULL!	2	1	3	1	2	4	1	2	8	2	26	2	2	2	1	1	1	1	1	3
104	5	1	39	0	#NULL!	1	0	888	3	#NULL!	2	#NULL!	2	1	3	3	3	#NULL!	3	2	7	2	28	3	2	2	1	0	0	0	0	4
25	5	1	29	0	#NULL!	1	0	888	3	#NULL!	2	#NULL!	2	1	3	3	3	#NULL!	3	1	18	1	31	2	1	2	1	0	0	0	0	2
336	5	1	41	0	#NULL!	1	0	8	2	#NULL!	2	#NULL!	2	0	2	2	3	8	2	1	1	2	26	2	1	2	1	0	0	0	0	4
341	5	1	43	0	#NULL!	1	0	3	2	1	2	#NULL!	2	0	2	1	1	3	1	1	1	2	27	2	1	2	1	1	1	1	1	4
345	5	0	29	0	#NULL!	2	1	5	0	2	2	#NULL!	2	1	#NULL!	1	2	5	2	2	16	1	27	3	2	2	2	1	1	1	1	2
84	5	1	39	0	#NULL!	1	0	888	2	1	1	2	2	0	2	3	3	#NULL!	3	1	8	1	32	1	1	1	1	0	0	0	0	4
422	5	0	36	0	#NULL!	2	0	50	5	2	1	2	2	1	3	3	3	50	3	2	13	2	32	2	2	2	1	0	0	0	0	4
452	5	1	35	0	#NULL!	1	0	3	1	2	2	#NULL!	2	1	1	1	1	3	1	2	8	2	24	3	#NULL!	2	0	1	1	1	1	3
424	5	0	37	0	#NULL!	2	0	8	2	#NULL!	1	2	2	1	2	2	3	8	2	2	8	2	26	3	2	2	1	0	0	0	0	4
457	5	1	37	0	#NULL!	1	0	3	1	2	2	#NULL!	2	1	1	1	1	3	1	2	5	2	21	3	1	2	0	1	1	1	1	4
428	5	1	38	0	#NULL!	2	0	4	1	#NULL!	2	#NULL!	2	1	1	1	2	4	1	2	2	2	22	3	2	2	0	1	1	1	1	4
443	5	0	41	0	#NULL!	2	0	3	2	#NULL!	2	#NULL!	2	1	2	1	1	3	1	2	8	2	29	3	2	2	1	1	1	1	1	4
441	5	1	27	1	0	1	1	3	2	2	2	#NULL!	2	1	2	1	1	3	1	2	15	1	20	3	2	2	1	1	1	1	1	2
444	5	1	37	0	#NULL!	1	0	6	0	1	2	#NULL!	2	0	#NULL!	2	3	6	2	1	3	2	19	3	1	2	2	1	1	1	1	4
446	5	1	40	0	#NULL!	1	0	3	2	#NULL!	2	#NULL!	2	1	2	1	1	3	1	2	2	1	26	2	1	2	1	1	1	1	1	4
389	5	1	37	0	#NULL!	1	1	20	2	1	2	#NULL!	2	1	2	3	3	20	3	2	5	2	28	1	1	1	1	0	0	0	0	4
391	5	1	30	0	#NULL!	1	0	2	2	2	1	2	2	1	2	1	1	2	1	2	16	1	29	2	1	2	1	2	2	2	2	2
465	5	0	13	1	1	1	0	4	3	2	2	#NULL!	2	0	3	1	2	4	1	2	31	2	27	2	2	2	1	1	1	1	1	0
468	5	1	39	0	#NULL!	1	0	6	2	2	2	#NULL!	2	1	2	2	3	6	2	2	2	2	23	3	2	2	1	1	1	1	1	4
435	5	1	39	0	#NULL!	1	0	5	3	#NULL!	2	#NULL!	2	0	3	1	2	5	2	1	5	2	29	1	2	1	1	1	1	1	1	4
449	5	0	34	0	#NULL!	1	0	4	2	2	2	#NULL!	2	0	2	1	2	4	1	2	7	1	27	1	2	1	1	1	1	1	1	3
477	5	1	34	0	#NULL!	1	1	3	1	2	2	#NULL!	2	0	1	1	1	3	1	1	7	2	26	1	#NULL!	1	0	1	1	1	1	3
478	5	1	29	0	#NULL!	1	1	888	2	1	2	#NULL!	2	1	2	3	3	#NULL!	3	2	11	1	21	3	2	2	1	0	0	0	0	2
483	5	0	35	0	#NULL!	2	0	3	0	2	2	#NULL!	2	1	#NULL!	1	1	3	1	1	14	2	20	3	2	2	2	1	1	1	1	3
482	5	1	40	0	#NULL!	1	0	10	4	3	1	2	2	1	3	2	3	10	3	2	9	1	32	2	2	2	1	0	0	0	0	4
436	5	0	29	0	#NULL!	2	0	4	1	2	2	#NULL!	2	1	1	1	2	4	1	2	15	1	23	3	2	2	0	1	1	1	1	2
510	5	1	42	0	#NULL!	1	0	40	1	#NULL!	2	#NULL!	2	1	1	3	3	40	3	2	3	1	30	1	1	1	0	0	0	0	0	4
433	5	1	34	1	0	1	0	4	2	#NULL!	2	#NULL!	2	1	2	1	2	4	1	2	6	1	21	3	1	2	1	1	1	1	1	3
487	5	1	37	0	#NULL!	1	0	15	2	#NULL!	2	#NULL!	2	1	2	3	3	15	3	2	11	1	34	1	2	1	1	0	0	0	0	4
498	5	1	23	0	#NULL!	1	0	6	1	2	2	#NULL!	2	0	1	2	3	6	2	2	18	2	23	3	2	2	0	1	1	1	1	1
493	5	1	25	0	#NULL!	1	0	20	2	2	1	2	2	1	2	3	3	20	3	2	20	1	28	2	2	2	1	0	0	0	0	1
517	5	1	40	0	#NULL!	1	0	6	1	2	2	#NULL!	2	0	1	2	3	6	2	2	2	2	24	3	2	2	0	1	1	1	1	4
486	5	0	35	0	#NULL!	2	1	20	0	2	1	2	2	1	#NULL!	3	3	20	3	2	14	2	28	3	2	2	2	0	0	0	0	3
489	5	0	21	1	0	1	0	3	2	#NULL!	2	#NULL!	2	1	2	1	1	3	1	2	19	1	23	2	2	2	1	1	1	1	1	1
490	5	1	22	1	0	1	0	3	2	3	2	#NULL!	2	1	2	1	1	3	1	2	20	1	21	3	2	2	1	1	1	1	1	1
506	5	1	40	0	#NULL!	1	0	30	2	#NULL!	1	2	2	1	2	3	3	30	3	2	3	2	28	1	2	1	1	0	0	0	0	4
507	5	1	35	0	#NULL!	1	0	8	2	3	2	#NULL!	2	1	2	2	3	8	2	2	10	2	27	3	2	2	1	0	0	0	0	3
450	5	1	46	0	#NULL!	1	0	4	2	1	2	#NULL!	2	1	2	1	2	4	1	1	0	2	30	2	1	2	1	1	1	1	1	4
511	5	0	26	0	#NULL!	2	0	888	5	2	1	1	2	1	3	3	3	#NULL!	3	2	20	2	29	2	2	2	1	0	0	0	0	2
552	5	1	40	1	0	1	0	4	2	#NULL!	2	#NULL!	2	0	2	1	2	4	1	1	4	2	29	1	1	1	1	1	1	1	1	4
519	5	1	32	0	#NULL!	1	1	2	1	2	2	#NULL!	2	1	1	1	1	2	1	2	10	1	26	2	1	2	0	2	2	2	2	3
563	5	1	30	0	#NULL!	1	0	10	3	2	2	#NULL!	2	1	3	2	3	10	3	2	10	2	26	1	2	1	1	0	0	0	0	2
564	5	1	40	0	#NULL!	1	0	3	2	2	2	#NULL!	2	1	2	1	1	3	1	2	8	2	32	2	2	2	1	1	1	1	1	4
567	5	1	27	0	#NULL!	1	1	5	1	1	1	2	2	1	1	1	2	5	2	1	15	1	22	3	1	2	0	1	1	1	1	2
570	5	1	41	0	#NULL!	1	0	6	2	2	2	#NULL!	2	0	2	2	3	6	2	2	4	2	28	2	2	2	1	1	1	1	1	4
566	5	1	33	0	#NULL!	1	0	5	1	2	1	2	2	1	1	1	2	5	2	2	11	2	29	1	1	1	0	1	1	1	1	3
532	5	1	30	0	#NULL!	1	0	4	4	#NULL!	2	#NULL!	2	1	3	1	2	4	1	1	18	2	32	2	2	2	1	1	1	1	1	2
530	5	1	23	1	1	1	0	3	3	2	2	#NULL!	2	1	3	1	1	3	1	1	21	2	28	2	1	2	1	1	1	1	1	1
544	5	1	27	0	#NULL!	1	0	6	2	2	1	2	2	0	2	2	3	6	2	1	16	1	28	1	2	1	1	1	1	1	1	2
546	5	1	32	0	#NULL!	1	0	2	1	2	2	#NULL!	2	0	1	1	1	2	1	1	8	2	25	1	2	1	0	2	2	2	2	3
473	5	1	41	0	#NULL!	1	0	5	2	#NULL!	2	#NULL!	2	1	2	1	2	5	2	1	1	2	27	1	1	1	1	1	1	1	1	4
488	5	1	37	0	#NULL!	1	0	4	1	2	2	#NULL!	2	1	1	1	2	4	1	1	3	2	25	1	1	1	0	1	1	1	1	4
481	5	1	38	0	#NULL!	1	1	4	1	#NULL!	2	#NULL!	2	1	1	1	2	4	1	1	4	2	31	1	2	1	0	1	1	1	1	4
469	5	1	42	0	#NULL!	1	0	6	3	#NULL!	1	2	2	0	3	2	3	6	2	1	4	2	29	2	1	2	1	1	1	1	1	4
578	5	1	42	0	#NULL!	1	0	15	4	3	2	#NULL!	2	0	3	3	3	15	3	2	6	1	31	2	1	2	1	0	0	0	0	4
573	5	1	39	0	#NULL!	1	0	7	1	2	2	#NULL!	2	0	1	2	3	7	2	2	1	2	20	3	#NULL!	2	0	0	0	0	0	4
580	5	0	43	0	#NULL!	2	0	15	2	2	2	#NULL!	2	1	2	3	3	15	3	2	3	1	31	1	2	1	1	0	0	0	0	4
358	5	0	38	0	#NULL!	2	0	3	1	2	2	#NULL!	2	1	1	1	1	3	1	1	5	2	23	3	1	2	0	1	1	1	1	4
479	5	1	33	1	0	1	0	4	3	#NULL!	2	#NULL!	2	1	3	1	2	4	1	2	9	2	25	2	1	2	1	1	1	1	1	3
572	5	1	36	0	#NULL!	1	0	2	1	#NULL!	2	#NULL!	2	1	1	1	1	2	1	1	7	1	22	3	1	2	0	2	2	2	2	4
576	5	0	31	0	#NULL!	2	0	4	2	2	2	#NULL!	2	1	2	1	2	4	1	2	14	2	26	3	2	2	1	1	1	1	1	3
521	5	1	33	0	#NULL!	1	1	3	2	1	2	#NULL!	2	1	2	1	1	3	1	2	11	2	28	2	#NULL!	2	1	1	1	1	1	3
560	5	1	39	0	#NULL!	1	0	4	2	2	2	#NULL!	2	1	2	1	2	4	1	2	10	2	31	3	2	2	1	1	1	1	1	4
594	5	1	37	1	1	1	0	888	2	#NULL!	2	#NULL!	2	1	2	3	3	#NULL!	3	2	8	2	31	1	1	1	1	0	0	0	0	4
604	5	1	34	0	#NULL!	1	0	8	2	2	2	#NULL!	2	1	2	2	3	8	2	2	8	2	24	3	2	2	1	0	0	0	0	3
605	5	1	35	0	#NULL!	1	0	9	2	2	1	2	2	1	2	2	3	9	2	1	12	1	35	1	#NULL!	1	1	0	0	0	0	3
536	5	1	34	0	#NULL!	1	0	5	3	1	2	#NULL!	2	1	3	1	2	5	2	1	8	2	25	2	2	2	1	1	1	1	1	3
597	5	1	28	1	0	1	0	10	1	2	1	2	2	1	1	2	3	10	3	2	14	2	28	1	1	1	0	0	0	0	0	2
606	5	1	28	1	1	1	0	5	1	2	2	#NULL!	2	1	1	1	2	5	2	1	18	2	28	3	2	2	0	1	1	1	1	2
547	5	0	33	1	0	1	0	5	1	2	2	#NULL!	2	0	1	1	2	5	2	2	11	2	26	3	2	2	0	1	1	1	1	3
549	5	1	33	0	#NULL!	1	0	4	3	1	2	#NULL!	2	0	3	1	2	4	1	1	11	2	25	3	1	2	1	1	1	1	1	3
614	5	1	37	0	#NULL!	1	0	30	2	2	2	#NULL!	2	0	2	3	3	30	3	1	4	2	24	2	1	2	1	0	0	0	0	4
548	5	1	43	0	#NULL!	1	1	5	1	2	2	#NULL!	2	1	1	1	2	5	2	2	1	2	27	2	2	2	0	1	1	1	1	4
612	5	1	40	0	#NULL!	1	0	11	2	2	2	#NULL!	2	1	2	3	3	11	3	2	0	2	26	1	2	1	1	0	0	0	0	4
629	5	1	43	0	#NULL!	1	0	4	4	2	1	2	2	1	3	1	2	4	1	1	4	1	33	1	1	1	1	1	1	1	1	4
623	5	1	29	1	0	1	0	4	2	#NULL!	2	#NULL!	2	1	2	1	2	4	1	2	13	1	28	1	#NULL!	1	1	1	1	1	1	2
627	5	1	44	0	#NULL!	1	0	1	1	1	2	#NULL!	2	1	1	1	1	1	1	1	3	2	29	3	1	2	0	2	2	2	2	4
628	5	0	40	0	#NULL!	2	0	888	4	2	1	2	2	1	3	3	3	#NULL!	3	2	7	1	26	3	2	2	1	0	0	0	0	4
515	5	0	27	1	0	1	0	15	2	1	1	2	2	1	2	3	3	15	3	2	16	2	28	1	2	1	1	0	0	0	0	2
663	5	0	23	1	0	1	0	3	2	#NULL!	2	#NULL!	2	1	2	1	1	3	1	2	21	2	25	3	1	2	1	1	1	1	1	1
647	5	1	35	1	1	1	0	6	1	2	1	2	2	0	1	2	3	6	2	1	11	1	30	2	1	2	0	1	1	1	1	3
656	5	1	38	0	#NULL!	1	1	4	3	#NULL!	1	2	2	0	3	1	2	4	1	1	10	2	34	1	2	1	1	1	1	1	1	4
633	5	1	40	0	#NULL!	1	0	8	2	#NULL!	2	#NULL!	2	1	2	2	3	8	2	2	2	1	27	1	2	1	1	0	0	0	0	4
638	5	1	30	0	#NULL!	1	0	888	1	2	2	#NULL!	2	1	1	3	3	#NULL!	3	2	14	1	26	3	1	2	0	0	0	0	0	2
640	5	1	34	0	#NULL!	1	0	4	2	2	2	#NULL!	2	1	2	1	2	4	1	2	14	1	33	1	1	1	1	1	1	1	1	3
664	5	1	35	0	#NULL!	1	0	10	2	#NULL!	2	#NULL!	2	1	2	2	3	10	3	2	13	2	30	3	1	2	1	0	0	0	0	3
668	5	1	27	1	0	1	0	4	0	2	1	2	2	1	#NULL!	1	2	4	1	1	15	1	25	2	#NULL!	2	2	1	1	1	1	2
674	5	1	23	1	1	1	0	2	2	2	2	#NULL!	2	0	2	1	1	2	1	1	23	2	31	1	1	1	1	2	2	2	2	1
645	5	1	42	0	#NULL!	1	0	2	2	1	2	#NULL!	2	1	2	1	1	2	1	2	6	1	30	3	2	2	1	2	2	2	2	4
650	5	0	32	0	#NULL!	1	0	4	2	1	2	#NULL!	2	0	2	1	2	4	1	1	9	2	26	1	2	1	1	1	1	1	1	3
655	5	1	36	0	#NULL!	1	0	3	3	2	1	2	2	1	3	1	1	3	1	1	7	2	29	1	1	1	1	1	1	1	1	4
665	5	1	32	0	#NULL!	1	0	4	3	#NULL!	2	#NULL!	2	1	3	1	2	4	1	2	10	2	26	2	2	2	1	1	1	1	1	3
671	5	0	38	1	1	1	0	5	2	1	1	2	2	1	2	1	2	5	2	2	3	2	22	3	2	2	1	1	1	1	1	4
681	5	1	40	1	1	1	0	4	3	1	2	#NULL!	2	1	3	1	2	4	1	1	5	2	28	2	1	2	1	1	1	1	1	4
682	5	1	40	0	#NULL!	1	0	5	2	1	2	#NULL!	2	0	2	1	2	5	2	2	0	2	13	3	2	2	1	1	1	1	1	4
649	5	1	30	0	#NULL!	1	0	5	2	#NULL!	1	2	2	0	2	1	2	5	2	1	14	1	30	1	1	1	1	1	1	1	1	2
691	5	1	32	0	#NULL!	1	0	20	4	#NULL!	1	2	2	0	3	3	3	20	3	1	12	1	31	1	1	1	1	0	0	0	0	3
688	5	1	41	0	#NULL!	1	0	2	2	2	2	#NULL!	2	1	2	1	1	2	1	2	2	2	23	3	2	2	1	2	2	2	2	4
693	5	1	36	0	#NULL!	1	0	1	1	2	2	#NULL!	2	1	1	1	1	1	1	1	12	2	35	1	2	1	0	2	2	2	2	4
694	5	1	28	1	0	1	0	4	2	#NULL!	1	2	2	0	2	1	2	4	1	1	15	1	23	3	1	2	1	1	1	1	1	2
702	5	0	47	0	#NULL!	2	1	9	1	2	2	#NULL!	2	1	1	2	3	9	2	2	0	2	26	3	1	2	0	0	0	0	0	4
700	5	1	29	1	0	1	0	4	2	2	2	#NULL!	2	0	2	1	2	4	1	2	15	2	25	3	2	2	1	1	1	1	1	2
710	5	1	40	0	#NULL!	1	0	5	1	2	2	#NULL!	2	1	1	1	2	5	2	1	4	2	27	2	1	2	0	1	1	1	1	4
709	5	1	36	0	#NULL!	1	0	3	2	#NULL!	2	#NULL!	2	1	2	1	1	3	1	1	5	2	27	1	1	1	1	1	1	1	1	4
708	5	1	39	0	#NULL!	1	0	3	2	#NULL!	1	2	2	0	2	1	1	3	1	2	7	2	27	3	2	2	1	1	1	1	1	4
715	5	1	42	0	#NULL!	1	0	3	1	#NULL!	2	#NULL!	2	0	1	1	1	3	1	1	3	1	30	1	1	1	0	1	1	1	1	4
713	5	1	37	0	#NULL!	1	1	3	1	2	2	#NULL!	2	0	1	1	1	3	1	1	8	2	27	3	1	2	0	1	1	1	1	4
757	5	1	28	0	#NULL!	1	1	5	1	2	2	#NULL!	2	0	1	1	2	5	2	2	13	2	22	3	2	2	0	1	1	1	1	2
720	5	1	43	0	#NULL!	1	4	4	2	1	2	#NULL!	2	1	2	1	2	4	1	1	1	2	35	1	#NULL!	1	1	1	1	1	1	4
721	5	1	27	0	#NULL!	1	1	8	2	1	2	#NULL!	2	1	2	2	3	8	2	1	13	1	23	2	#NULL!	2	1	0	0	0	0	2
646	5	1	28	1	1	1	4	5	2	1	2	#NULL!	2	1	2	1	2	5	2	1	12	1	#NULL!	3	1	#NULL!	1	1	1	1	1	2
748	5	1	34	1	1	1	0	2	2	2	2	#NULL!	2	0	2	1	1	2	1	1	14	2	36	1	1	1	1	2	2	2	2	3
750	5	0	39	0	#NULL!	2	0	20	3	2	2	#NULL!	2	1	3	3	3	20	3	2	4	2	29	1	1	1	1	0	0	0	0	4
764	5	0	45	0	#NULL!	1	0	15	1	2	2	#NULL!	2	0	1	3	3	15	3	2	1	2	29	2	1	2	0	0	0	0	0	4
756	5	1	32	0	#NULL!	1	0	5	2	2	2	#NULL!	2	1	2	1	2	5	2	2	13	2	27	3	2	2	1	1	1	1	1	3
779	5	1	48	0	#NULL!	1	1	4	1	2	2	#NULL!	2	0	1	1	2	4	1	2	0	1	30	3	2	2	0	1	1	1	1	4
777	5	1	43	0	#NULL!	1	0	5	2	3	1	2	2	0	2	1	2	5	2	2	2	2	27	3	2	2	1	1	1	1	1	4
784	5	1	42	0	#NULL!	1	0	4	3	2	2	#NULL!	2	1	3	1	2	4	1	2	4	2	30	2	2	2	1	1	1	1	1	4
794	5	1	43	0	#NULL!	1	0	3	2	#NULL!	1	2	2	0	2	1	1	3	1	1	1	2	26	3	2	2	1	1	1	1	1	4
795	5	1	26	1	0	1	0	5	2	1	2	#NULL!	2	1	2	1	2	5	2	2	14	2	25	1	2	1	1	1	1	1	1	2
731	5	1	26	0	#NULL!	1	0	888	1	2	2	#NULL!	2	1	1	3	3	#NULL!	3	2	14	1	22	3	1	2	0	0	0	0	0	2
798	5	1	45	0	#NULL!	1	0	3	3	2	2	#NULL!	2	1	3	1	1	3	1	2	1	1	30	2	1	2	1	1	1	1	1	4
751	5	1	39	0	#NULL!	1	0	1	1	#NULL!	2	#NULL!	2	0	1	1	1	1	1	1	6	2	31	1	1	1	0	2	2	2	2	4
754	5	0	30	0	#NULL!	1	0	8	1	1	2	#NULL!	2	1	1	2	3	8	2	2	17	1	30	2	1	2	0	0	0	0	0	2
786	5	1	42	0	#NULL!	1	0	4	2	1	2	#NULL!	2	0	2	1	2	4	1	1	2	2	27	2	1	2	1	1	1	1	1	4
797	5	1	39	0	#NULL!	1	1	5	1	3	2	#NULL!	2	0	1	1	2	5	2	1	2	2	23	3	1	2	0	1	1	1	1	4
770	5	1	39	0	#NULL!	1	0	4	1	#NULL!	2	#NULL!	2	0	1	1	2	4	1	2	10	1	33	2	1	2	0	1	1	1	1	4
760	5	1	42	0	#NULL!	1	0	888	2	2	2	#NULL!	2	1	2	3	3	#NULL!	3	1	0	2	25	2	1	2	1	0	0	0	0	4
